# Supplementary material for: The nrfA-type microbial communities are widespread in hot springs of the Tibet-Yunnan geothermal zone
Source: Front Microbiol. 2025 Jul 15;16:1540611. doi: 10.3389/fmicb.2025.1540611 (PMC12303954; doi:10.3389/fmicb.2025.1540611)
Supplement: Supplementary file 2 [file Supplementary_file_2.xlsx]

## Sheet: Supplementary Table S3 taxonomy
FeatureID	Kingdom	Phylum	Class	Order	Family	Genus	Specie
OTU1	Bacteria	Chloroflexi	Thermoflexia	Thermoflexales	Thermoflexaceae	Thermoflexus	D_6__Thermoflexus hugenholtzii
OTU10	Bacteria	Bacteroidetes	Bacteroidia	Bacteroidales	Lentimicrobiaceae	Lentimicrobium	D_6__Lentimicrobium saccharophilum
OTU100	Archaea	Euryarchaeota	Methanomicrobia	Methanosarcinales	Candidatus Methanoperedenaceae	Candidatus Methanoperedens	D_6__Candidatus Methanoperedens nitroreducens
OTU1000	Bacteria	Chloroflexi	Ardenticatenia	Ardenticatenales	Ardenticatenaceae	Candidatus Promineofilum	D_6__Candidatus Promineofilum breve
OTU1001	Bacteria	Chloroflexi	Thermoflexia	Thermoflexales	Thermoflexaceae	Thermoflexus	D_6__Thermoflexus hugenholtzii
OTU1002	Bacteria	Proteobacteria	Deltaproteobacteria	Myxococcales	Anaeromyxobacteraceae	Anaeromyxobacter	D_6__Anaeromyxobacter dehalogenans
OTU1003	Bacteria	Acidobacteria	Holophagae	Holophagales	Holophagaceae	Geothrix	D_6__Geothrix fermentans
OTU1004	Bacteria	Planctomycetes	Planctomycetia	Planctomycetales	Planctomycetaceae	Planctomyces	D_6__Planctomyces sp. SH-PL14
OTU1005	Bacteria	Chloroflexi	Caldilineae	Caldilineales	Caldilineaceae	Caldilinea	D_6__Caldilinea aerophila
OTU1006	Bacteria	Proteobacteria	Deltaproteobacteria	Myxococcales	Archangiaceae	Vitiosangium	D_6__Vitiosangium sp. GDMCC 1.1324
OTU1007	Bacteria	Acidobacteria	Holophagae	Holophagales	Holophagaceae	Geothrix	D_6__Geothrix fermentans
OTU1008	Bacteria	Bacteroidetes	Bacteroidia	Bacteroidales	Bacteroidaceae	Bacteroides	D_6__Bacteroides sp. 519
OTU1009	Bacteria	Nitrospirae	Thermodesulfovibrionia	Thermodesulfovibrionales	Thermodesulfovibrionaceae	Thermodesulfovibrio	D_6__Thermodesulfovibrio sp. N1
OTU101	Bacteria	Chloroflexi	Caldilineae	Caldilineales	Caldilineaceae	Caldilinea	D_6__Caldilinea aerophila
OTU1010	Bacteria	Ignavibacteriae	Ignavibacteria	Ignavibacteriales	Ignavibacteriaceae	Ignavibacterium	D_6__Ignavibacterium album
OTU1011	Bacteria	Firmicutes	Clostridia	Eubacteriales	Peptococcaceae	Desulfitobacterium	D_6__Desulfitobacterium dehalogenans
OTU1014	Bacteria	Chloroflexi	Ardenticatenia	Ardenticatenales	Ardenticatenaceae	Candidatus Promineofilum	D_6__Candidatus Promineofilum breve
OTU1015	Bacteria	Actinobacteria	Coriobacteriia	Eggerthellales	Eggerthellaceae	Adlercreutzia	Unclassified
OTU1017	Bacteria	Chloroflexi	Anaerolineae	Anaerolineales	Anaerolineaceae	Thermanaerothrix	D_6__Thermanaerothrix daxensis
OTU1018	Bacteria	Chloroflexi	Ardenticatenia	Ardenticatenales	Ardenticatenaceae	Candidatus Promineofilum	D_6__Candidatus Promineofilum breve
OTU102	Bacteria	Chloroflexi	Chloroflexia	Chloroflexales	Oscillochloridaceae	Oscillochloris	D_6__Oscillochloris trichoides
OTU1020	Bacteria	Proteobacteria	Deltaproteobacteria	Desulfuromonadales	Syntrophotaleaceae	Syntrophotalea	D_6__Syntrophotalea acetylenivorans
OTU1025	Bacteria	Planctomycetes	Planctomycetia	Pirellulales	Lacipirellulaceae	Posidoniimonas	D_6__Posidoniimonas corsicana
OTU1026	Bacteria	Verrucomicrobia	Opitutae	Opitutales	Opitutaceae	Nibricoccus	D_6__Nibricoccus aquaticus
OTU1027	Bacteria	Bacteroidetes	Flavobacteriia	Flavobacteriales	Flavobacteriaceae	Flavobacterium	D_6__Flavobacterium succinicans
OTU1028	Bacteria	Chloroflexi	Caldilineae	Caldilineales	Caldilineaceae	Caldilinea	D_6__Caldilinea aerophila
OTU1029	Bacteria	Chloroflexi	Chloroflexia	Chloroflexales	Oscillochloridaceae	Oscillochloris	D_6__Oscillochloris trichoides
OTU103	Bacteria	Proteobacteria	Deltaproteobacteria	Myxococcales	Kofleriaceae	Haliangium	D_6__Haliangium sp. UPWRP_2
OTU1030	Bacteria	Proteobacteria	Deltaproteobacteria	Myxococcales	Polyangiaceae	Sorangium	D_6__Sorangium cellulosum
OTU1031	Bacteria	Firmicutes	Clostridia	Eubacteriales	Clostridiaceae	Alkaliphilus	D_6__Alkaliphilus transvaalensis
OTU1032	Bacteria	Thermodesulfobacteria	Thermodesulfobacteria	Thermodesulfobacteriales	Thermodesulfobacteriaceae	Caldimicrobium	D_6__Caldimicrobium thiodismutans
OTU1033	Bacteria	Acidobacteria	Holophagae	Holophagales	Holophagaceae	Geothrix	D_6__Geothrix fermentans
OTU1034	Bacteria	Chloroflexi	Caldilineae	Caldilineales	Caldilineaceae	Caldilinea	D_6__Caldilinea aerophila
OTU1035	Bacteria	Planctomycetes	Candidatus Brocadiia	Candidatus Brocadiales	Candidatus Brocadiaceae	Candidatus Brocadia	D_6__Candidatus Brocadia sinica
OTU1036	Bacteria	Spirochaetes	Spirochaetia	Leptospirales	Leptospiraceae	Leptonema	D_6__Leptonema illini
OTU1037	Bacteria	Proteobacteria	Deltaproteobacteria	Myxococcales	Anaeromyxobacteraceae	Anaeromyxobacter	D_6__Anaeromyxobacter sp. K
OTU1039	Bacteria	Planctomycetes	Planctomycetia	Pirellulales	Lacipirellulaceae	Posidoniimonas	D_6__Posidoniimonas corsicana
OTU104	Bacteria	Chloroflexi	Caldilineae	Caldilineales	Caldilineaceae	Caldilinea	D_6__Caldilinea aerophila
OTU1042	Bacteria	Proteobacteria	Deltaproteobacteria	Myxococcales	Myxococcaceae	Myxococcus	D_6__Myxococcus sp. RHSTA-1-4
OTU1043	Bacteria	Chloroflexi	Thermoflexia	Thermoflexales	Thermoflexaceae	Thermoflexus	D_6__Thermoflexus hugenholtzii
OTU1044	Bacteria	Planctomycetes	Candidatus Brocadiia	Candidatus Brocadiales	Candidatus Scalinduaceae	Candidatus Scalindua	D_6__Candidatus Scalindua japonica
OTU1045	Bacteria	Verrucomicrobia	Spartobacteria	Chthoniobacterales	Chthoniobacteraceae	Chthoniobacter	D_6__Chthoniobacter flavus
OTU1048	Bacteria	Acidobacteria	Holophagae	Holophagales	Holophagaceae	Geothrix	D_6__Geothrix fermentans
OTU1049	Bacteria	Cyanobacteria	Pseudanabaenales	Thermosynechococcaceae	Thermosynechococcus	D_6__Thermosynechococcus sp. CL-1	Unclassified
OTU105	Bacteria	Bacteroidetes	Flavobacteriia	Flavobacteriales	Flavobacteriaceae	Flavobacterium	D_6__Flavobacterium orientale
OTU1050	Bacteria	Chloroflexi	Thermomicrobia	Thermorudis	D_6__Thermorudis peleae	Unclassified	Unclassified
OTU1051	Archaea	Euryarchaeota	Methanomicrobia	Methanosarcinales	Candidatus Methanoperedenaceae	Candidatus Methanoperedens	D_6__Candidatus Methanoperedens nitroreducens
OTU1052	Bacteria	Planctomycetes	Planctomycetia	Isosphaerales	Isosphaeraceae	Tautonia	D_6__Tautonia marina
OTU1053	Bacteria	Nitrospirae	Thermodesulfovibrionia	Thermodesulfovibrionales	Dissulfurispiraceae	Dissulfurispira	D_6__Dissulfurispira thermophila
OTU1054	Bacteria	Proteobacteria	Deltaproteobacteria	Myxococcales	Anaeromyxobacteraceae	Anaeromyxobacter	D_6__Anaeromyxobacter dehalogenans
OTU1055	Bacteria	Proteobacteria	Deltaproteobacteria	Desulfuromonadales	Syntrophotaleaceae	Syntrophotalea	D_6__Syntrophotalea acetylenivorans
OTU1056	Bacteria	Proteobacteria	Deltaproteobacteria	Desulfuromonadales	Geobacteraceae	Geoalkalibacter	D_6__Geoalkalibacter ferrihydriticus
OTU1057	Bacteria	Planctomycetes	Planctomycetia	Isosphaerales	Isosphaeraceae	Tautonia	D_6__Tautonia marina
OTU1058	Bacteria	Chloroflexi	Thermoflexia	Thermoflexales	Thermoflexaceae	Thermoflexus	D_6__Thermoflexus hugenholtzii
OTU106	Bacteria	Proteobacteria	Deltaproteobacteria	Myxococcales	Archangiaceae	Archangium	D_6__Archangium gephyra
OTU1063	Bacteria	Bacteroidetes	Flavobacteriia	Flavobacteriales	Flavobacteriaceae	Flavobacterium	D_6__Flavobacterium orientale
OTU1064	Bacteria	Proteobacteria	Gammaproteobacteria	Aeromonadales	Aeromonadaceae	Aeromonas	D_6__Aeromonas salmonicida
OTU1065	Bacteria	Proteobacteria	Deltaproteobacteria	Myxococcales	Anaeromyxobacteraceae	Anaeromyxobacter	D_6__Anaeromyxobacter dehalogenans
OTU1066	Bacteria	Nitrospirae	Nitrospira	Nitrospirales	Nitrospiraceae	Nitrospira	D_6__Candidatus Nitrospira inopinata
OTU1067	Bacteria	Proteobacteria	Deltaproteobacteria	Myxococcales	Archangiaceae	Vitiosangium	D_6__Vitiosangium sp. GDMCC 1.1324
OTU1069	Bacteria	Deinococcus-Thermus	Deinococci	Thermales	Thermaceae	Thermus	D_6__Thermus igniterrae
OTU107	Bacteria	Acidobacteria	Holophagae	Holophagales	Holophagaceae	Geothrix	D_6__Geothrix fermentans
OTU1070	Bacteria	Nitrospirae	Nitrospira	Nitrospirales	Nitrospiraceae	Nitrospira	D_6__Candidatus Nitrospira inopinata
OTU1071	Bacteria	Planctomycetes	Candidatus Brocadiia	Candidatus Brocadiales	Candidatus Scalinduaceae	Candidatus Scalindua	D_6__Candidatus Scalindua japonica
OTU1072	Bacteria	Planctomycetes	Planctomycetia	Pirellulales	Lacipirellulaceae	Pseudobythopirellula	D_6__Pseudobythopirellula maris
OTU1073	Bacteria	Planctomycetes	Planctomycetia	Pirellulales	Thermoguttaceae	Thermogutta	D_6__Thermogutta terrifontis
OTU1074	Bacteria	Chloroflexi	Thermoflexia	Thermoflexales	Thermoflexaceae	Thermoflexus	D_6__Thermoflexus hugenholtzii
OTU1075	Bacteria	Firmicutes	Bacilli	Bacillales	Bacillaceae	Bacillus	D_6__Bacillus sp. ISL-41
OTU1076	Bacteria	Chloroflexi	Anaerolineae	Anaerolineales	Anaerolineaceae	Bellilinea	D_6__Bellilinea caldifistulae
OTU1077	Bacteria	Proteobacteria	Deltaproteobacteria	Myxococcales	Archangiaceae	Archangium	D_6__Archangium violaceum
OTU1078	Bacteria	Planctomycetes	Planctomycetia	Pirellulales	Lacipirellulaceae	Posidoniimonas	D_6__Posidoniimonas corsicana
OTU1079	Bacteria	Planctomycetes	Planctomycetia	Isosphaerales	Isosphaeraceae	Tautonia	D_6__Tautonia marina
OTU108	Bacteria	Planctomycetes	Planctomycetia	Pirellulales	Lacipirellulaceae	Posidoniimonas	D_6__Posidoniimonas corsicana
OTU1080	Bacteria	Deinococcus-Thermus	Deinococci	Thermales	Thermaceae	Thermus	D_6__Thermus scotoductus
OTU1081	Bacteria	Chloroflexi	Caldilineae	Caldilineales	Caldilineaceae	Caldilinea	D_6__Caldilinea aerophila
OTU1082	Bacteria	Planctomycetes	Planctomycetia	Isosphaerales	Isosphaeraceae	Tautonia	D_6__Tautonia marina
OTU1083	Bacteria	Chloroflexi	Ardenticatenia	Ardenticatenales	Ardenticatenaceae	Candidatus Promineofilum	D_6__Candidatus Promineofilum breve
OTU1084	Bacteria	Verrucomicrobia	Opitutae	Opitutales	Opitutaceae	Nibricoccus	D_6__Nibricoccus aquaticus
OTU1086	Bacteria	Chloroflexi	Caldilineae	Caldilineales	Caldilineaceae	Caldilinea	D_6__Caldilinea aerophila
OTU1087	Bacteria	Chloroflexi	Caldilineae	Caldilineales	Caldilineaceae	Caldilinea	D_6__Caldilinea aerophila
OTU1089	Bacteria	Nitrospirae	Nitrospira	Nitrospirales	Nitrospiraceae	Nitrospira	D_6__Candidatus Nitrospira inopinata
OTU109	Bacteria	Chloroflexi	Candidatus Thermofonsia	Candidatus Roseilinea	D_6__Candidatus Roseilinea sp. NK_OTU-006	Unclassified	Unclassified
OTU1090	Bacteria	Firmicutes	Clostridia	Eubacteriales	Peptococcaceae	Desulfosporosinus	D_6__Desulfosporosinus fructosivorans
OTU1091	Bacteria	Proteobacteria	Betaproteobacteria	Rhodocyclales	Rhodocyclaceae	Propionivibrio	D_6__Propionivibrio dicarboxylicus
OTU1092	Bacteria	Spirochaetes	Spirochaetia	Leptospirales	Leptospiraceae	Leptonema	D_6__Leptonema illini
OTU1093	Bacteria	Planctomycetes	Candidatus Brocadiia	Candidatus Brocadiales	Candidatus Brocadiaceae	Candidatus Brocadia	D_6__Candidatus Brocadia sinica
OTU1095	Bacteria	Proteobacteria	Deltaproteobacteria	Myxococcales	Polyangiaceae	Polyangium	D_6__Polyangium aurulentum
OTU1098	Bacteria	Proteobacteria	Deltaproteobacteria	Myxococcales	Anaeromyxobacteraceae	Anaeromyxobacter	D_6__Anaeromyxobacter dehalogenans
OTU1099	Bacteria	Chloroflexi	Thermoflexia	Thermoflexales	Thermoflexaceae	Thermoflexus	D_6__Thermoflexus hugenholtzii
OTU11	Bacteria	Verrucomicrobia	Opitutae	Opitutales	Opitutaceae	Nibricoccus	D_6__Nibricoccus aquaticus
OTU110	Bacteria	Proteobacteria	Deltaproteobacteria	Myxococcales	Polyangiaceae	Sorangium	D_6__Sorangium cellulosum
OTU1100	Bacteria	Proteobacteria	Betaproteobacteria	Rhodocyclales	Rhodocyclaceae	Propionivibrio	D_6__Propionivibrio dicarboxylicus
OTU1101	Bacteria	Proteobacteria	Deltaproteobacteria	Myxococcales	Anaeromyxobacteraceae	Anaeromyxobacter	D_6__Anaeromyxobacter sp. K
OTU1102	Bacteria	Bacteroidetes	Bacteroidia	Marinilabiliales	Prolixibacteraceae	Mariniphaga	D_6__Mariniphaga anaerophila
OTU1103	Bacteria	Acidobacteria	Holophagae	Holophagales	Holophagaceae	Geothrix	D_6__Geothrix fermentans
OTU1104	Bacteria	Verrucomicrobia	Spartobacteria	Chthoniobacterales	Chthoniobacteraceae	Chthoniobacter	D_6__Chthoniobacter flavus
OTU1105	Bacteria	Proteobacteria	Gammaproteobacteria	Cellvibrionales	Halieaceae	Chromatocurvus	D_6__Chromatocurvus halotolerans
OTU1106	Bacteria	Proteobacteria	Deltaproteobacteria	Myxococcales	Archangiaceae	Archangium	D_6__Archangium violaceum
OTU1107	Bacteria	Chloroflexi	Thermoflexia	Thermoflexales	Thermoflexaceae	Thermoflexus	D_6__Thermoflexus hugenholtzii
OTU1108	Bacteria	Chloroflexi	Ardenticatenia	Ardenticatenales	Ardenticatenaceae	Candidatus Promineofilum	D_6__Candidatus Promineofilum breve
OTU1109	Bacteria	Acidobacteria	Holophagae	Holophagales	Holophagaceae	Geothrix	D_6__Geothrix fermentans
OTU111	Bacteria	Chloroflexi	Anaerolineae	Anaerolineales	Anaerolineaceae	Bellilinea	D_6__Bellilinea caldifistulae
OTU1110	Bacteria	Chloroflexi	Caldilineae	Caldilineales	Caldilineaceae	Caldilinea	D_6__Caldilinea aerophila
OTU1111	Bacteria	Planctomycetes	Planctomycetia	Pirellulales	Thermoguttaceae	Thermogutta	D_6__Thermogutta terrifontis
OTU1112	Bacteria	Planctomycetes	Candidatus Brocadiia	Candidatus Brocadiales	Candidatus Brocadiaceae	Candidatus Brocadia	D_6__Candidatus Brocadia sinica
OTU1114	Bacteria	Chloroflexi	Chloroflexia	Chloroflexales	Roseiflexaceae	Roseiflexus	D_6__Roseiflexus castenholzii
OTU1115	Bacteria	Planctomycetes	Planctomycetia	Planctomycetales	Planctomycetaceae	Planctomyces	D_6__Planctomyces sp. SH-PL14
OTU1116	Bacteria	Proteobacteria	Deltaproteobacteria	Myxococcales	Polyangiaceae	Sorangium	D_6__Sorangium cellulosum
OTU1117	Archaea	Euryarchaeota	Methanomicrobia	Methanosarcinales	Candidatus Methanoperedenaceae	Candidatus Methanoperedens	D_6__Candidatus Methanoperedens nitroreducens
OTU1118	Bacteria	Planctomycetes	Planctomycetia	Pirellulales	Lacipirellulaceae	Posidoniimonas	D_6__Posidoniimonas corsicana
OTU1119	Bacteria	Verrucomicrobia	Spartobacteria	Chthoniobacterales	Chthoniobacteraceae	Chthoniobacter	D_6__Chthoniobacter flavus
OTU112	Bacteria	Proteobacteria	Deltaproteobacteria	Myxococcales	Anaeromyxobacteraceae	Anaeromyxobacter	D_6__Anaeromyxobacter dehalogenans
OTU1120	Bacteria	Thermodesulfobacteria	Thermodesulfobacteria	Thermodesulfobacteriales	Thermodesulfobacteriaceae	Caldimicrobium	D_6__Caldimicrobium thiodismutans
OTU1121	Bacteria	Chloroflexi	Ardenticatenia	Ardenticatenales	Ardenticatenaceae	Candidatus Promineofilum	D_6__Candidatus Promineofilum breve
OTU1122	Bacteria	Planctomycetes	Planctomycetia	Pirellulales	Lacipirellulaceae	Posidoniimonas	D_6__Posidoniimonas corsicana
OTU1123	Bacteria	Planctomycetes	Planctomycetia	Pirellulales	Lacipirellulaceae	Posidoniimonas	D_6__Posidoniimonas polymericola
OTU1124	Bacteria	Planctomycetes	Planctomycetia	Isosphaerales	Isosphaeraceae	Tautonia	D_6__Tautonia marina
OTU1125	Bacteria	Proteobacteria	Deltaproteobacteria	Myxococcales	Polyangiaceae	Sorangium	D_6__Sorangium cellulosum
OTU1128	Bacteria	Verrucomicrobia	Opitutae	Opitutales	Opitutaceae	Nibricoccus	D_6__Nibricoccus aquaticus
OTU1129	Bacteria	Chloroflexi	Caldilineae	Caldilineales	Caldilineaceae	Caldilinea	D_6__Caldilinea aerophila
OTU113	Bacteria	Deinococcus-Thermus	Deinococci	Thermales	Thermaceae	Thermus	D_6__Thermus thermamylovorans
OTU1130	Bacteria	Acidobacteria	Holophagae	Holophagales	Holophagaceae	Geothrix	D_6__Geothrix fermentans
OTU1131	Bacteria	Firmicutes	Clostridia	Eubacteriales	Clostridiaceae	Alkaliphilus	D_6__Alkaliphilus peptidifermentans
OTU1132	Bacteria	Planctomycetes	Planctomycetia	Isosphaerales	Isosphaeraceae	Tautonia	D_6__Tautonia marina
OTU1133	Bacteria	Proteobacteria	Deltaproteobacteria	Desulfuromonadales	Syntrophotaleaceae	Syntrophotalea	D_6__Syntrophotalea acetylenivorans
OTU1137	Bacteria	Chloroflexi	Anaerolineae	Anaerolineales	Anaerolineaceae	Levilinea	D_6__Levilinea saccharolytica
OTU1138	Bacteria	Nitrospirae	Thermodesulfovibrionia	Thermodesulfovibrionales	Dissulfurispiraceae	Dissulfurispira	D_6__Dissulfurispira thermophila
OTU1139	Bacteria	Proteobacteria	Deltaproteobacteria	Myxococcales	Myxococcaceae	Myxococcus	D_6__Myxococcus sp. RHSTA-1-4
OTU114	Bacteria	Bacteroidetes	Flavobacteriia	Flavobacteriales	Flavobacteriaceae	Flavobacterium	D_6__Flavobacterium succinicans
OTU1140	Bacteria	Chloroflexi	Thermoflexia	Thermoflexales	Thermoflexaceae	Thermoflexus	D_6__Thermoflexus hugenholtzii
OTU1141	Bacteria	Deinococcus-Thermus	Deinococci	Thermales	Thermaceae	Calidithermus	D_6__Calidithermus terrae
OTU1142	Bacteria	Planctomycetes	Candidatus Brocadiia	Candidatus Brocadiales	Candidatus Brocadiaceae	Candidatus Brocadia	D_6__Candidatus Brocadia sinica
OTU1143	Bacteria	Firmicutes	Bacilli	Bacillales	Bacillaceae	Anaerobacillus	D_6__Anaerobacillus isosaccharinicus
OTU1145	Bacteria	Proteobacteria	Deltaproteobacteria	Myxococcales	Archangiaceae	Archangium	D_6__Archangium violaceum
OTU1146	Archaea	Euryarchaeota	Methanomicrobia	Methanosarcinales	Candidatus Methanoperedenaceae	Candidatus Methanoperedens	D_6__Candidatus Methanoperedens nitroreducens
OTU1147	Bacteria	Chloroflexi	Caldilineae	Caldilineales	Caldilineaceae	Caldilinea	D_6__Caldilinea aerophila
OTU1149	Bacteria	Planctomycetes	Planctomycetia	Pirellulales	Thermoguttaceae	Thermogutta	D_6__Thermogutta terrifontis
OTU115	Bacteria	Planctomycetes	Planctomycetia	Isosphaerales	Isosphaeraceae	Tautonia	D_6__Tautonia marina
OTU1150	Bacteria	Chloroflexi	Caldilineae	Caldilineales	Caldilineaceae	Caldilinea	D_6__Caldilinea aerophila
OTU1151	Bacteria	Proteobacteria	Deltaproteobacteria	Myxococcales	Anaeromyxobacteraceae	Anaeromyxobacter	D_6__Anaeromyxobacter sp. Red267
OTU1153	Bacteria	Proteobacteria	Gammaproteobacteria	Aeromonadales	Aeromonadaceae	Aeromonas	D_6__Aeromonas dhakensis
OTU1154	Archaea	Euryarchaeota	Methanomicrobia	Methanosarcinales	Candidatus Methanoperedenaceae	Candidatus Methanoperedens	D_6__Candidatus Methanoperedens nitroreducens
OTU1155	Bacteria	Proteobacteria	Deltaproteobacteria	Myxococcales	Archangiaceae	Archangium	D_6__Archangium violaceum
OTU1156	Bacteria	Proteobacteria	Deltaproteobacteria	Myxococcales	Archangiaceae	Cystobacter	D_6__Cystobacter gracilis
OTU1157	Bacteria	Firmicutes	Clostridia	Eubacteriales	Clostridiaceae	Alkaliphilus	D_6__Alkaliphilus transvaalensis
OTU1159	Bacteria	Proteobacteria	Deltaproteobacteria	Myxococcales	Archangiaceae	Archangium	D_6__Archangium violaceum
OTU116	Bacteria	Verrucomicrobia	Opitutae	Opitutales	Opitutaceae	Nibricoccus	D_6__Nibricoccus aquaticus
OTU1161	Bacteria	Firmicutes	Clostridia	Eubacteriales	Clostridiaceae	Clostridium	D_6__Clostridium formicaceticum
OTU1162	Bacteria	Proteobacteria	Deltaproteobacteria	Desulfuromonadales	Syntrophotaleaceae	Syntrophotalea	D_6__Syntrophotalea acetylenivorans
OTU1164	Bacteria	Proteobacteria	Deltaproteobacteria	Desulfuromonadales	Syntrophotaleaceae	Syntrophotalea	D_6__Syntrophotalea acetylenivorans
OTU1165	Bacteria	Chloroflexi	Ardenticatenia	Ardenticatenales	Ardenticatenaceae	Candidatus Promineofilum	D_6__Candidatus Promineofilum breve
OTU1166	Bacteria	Chloroflexi	Ardenticatenia	Ardenticatenales	Ardenticatenaceae	Candidatus Promineofilum	D_6__Candidatus Promineofilum breve
OTU1167	Bacteria	Planctomycetes	Planctomycetia	Isosphaerales	Isosphaeraceae	Tautonia	D_6__Tautonia marina
OTU1168	Bacteria	Chloroflexi	Ardenticatenia	Ardenticatenales	Ardenticatenaceae	Candidatus Promineofilum	D_6__Candidatus Promineofilum breve
OTU1169	Bacteria	Planctomycetes	Candidatus Brocadiia	Candidatus Brocadiales	Candidatus Brocadiaceae	Candidatus Brocadia	D_6__Candidatus Brocadia sinica
OTU117	Bacteria	Acidobacteria	Holophagae	Holophagales	Holophagaceae	Geothrix	D_6__Geothrix fermentans
OTU1170	Bacteria	Planctomycetes	Planctomycetia	Planctomycetales	Planctomycetaceae	Planctomyces	D_6__Planctomyces sp. SH-PL14
OTU1171	Bacteria	Firmicutes	Clostridia	Eubacteriales	Clostridiaceae	Alkaliphilus	D_6__Alkaliphilus metalliredigens
OTU1172	Bacteria	Nitrospirae	Nitrospira	Nitrospirales	Nitrospiraceae	Nitrospira	D_6__Candidatus Nitrospira inopinata
OTU1174	Archaea	Euryarchaeota	Methanomicrobia	Methanosarcinales	Candidatus Methanoperedenaceae	Candidatus Methanoperedens	D_6__Candidatus Methanoperedens nitroreducens
OTU1175	Bacteria	Chloroflexi	Thermoflexia	Thermoflexales	Thermoflexaceae	Thermoflexus	D_6__Thermoflexus hugenholtzii
OTU1176	Bacteria	Nitrospirae	Nitrospira	Nitrospirales	Nitrospiraceae	Nitrospira	D_6__Candidatus Nitrospira inopinata
OTU1177	Bacteria	Planctomycetes	Planctomycetia	Isosphaerales	Isosphaeraceae	Tautonia	D_6__Tautonia marina
OTU118	Bacteria	Planctomycetes	Planctomycetia	Pirellulales	Thermoguttaceae	Thermogutta	D_6__Thermogutta terrifontis
OTU1180	Bacteria	Ignavibacteriae	Ignavibacteria	Ignavibacteriales	Ignavibacteriaceae	Ignavibacterium	D_6__Ignavibacterium album
OTU1181	Bacteria	Acidobacteria	Holophagae	Holophagales	Holophagaceae	Geothrix	D_6__Geothrix fermentans
OTU1182	Bacteria	Proteobacteria	Deltaproteobacteria	Myxococcales	Polyangiaceae	Sorangium	D_6__Sorangium cellulosum
OTU1184	Bacteria	Verrucomicrobia	Opitutae	Opitutales	Opitutaceae	Lacunisphaera	D_6__Lacunisphaera limnophila
OTU1186	Bacteria	Planctomycetes	Planctomycetia	Pirellulales	Lacipirellulaceae	Lacipirellula	D_6__Lacipirellula parvula
OTU1187	Bacteria	Planctomycetes	Candidatus Brocadiia	Candidatus Brocadiales	Candidatus Scalinduaceae	Candidatus Scalindua	D_6__Candidatus Scalindua japonica
OTU1188	Archaea	Euryarchaeota	Methanomicrobia	Methanosarcinales	Candidatus Methanoperedenaceae	Candidatus Methanoperedens	D_6__Candidatus Methanoperedens nitroreducens
OTU1189	Bacteria	Proteobacteria	Deltaproteobacteria	Myxococcales	Polyangiaceae	Sorangium	D_6__Sorangium cellulosum
OTU119	Bacteria	Verrucomicrobia	Opitutae	Opitutales	Opitutaceae	Nibricoccus	D_6__Nibricoccus aquaticus
OTU1190	Bacteria	Proteobacteria	Deltaproteobacteria	Myxococcales	Archangiaceae	Archangium	D_6__Archangium violaceum
OTU1191	Bacteria	Deinococcus-Thermus	Deinococci	Thermales	Thermaceae	Meiothermus	D_6__Meiothermus sp. CFH 77666
OTU1192	Bacteria	Proteobacteria	Deltaproteobacteria	Myxococcales	Polyangiaceae	Sorangium	D_6__Sorangium cellulosum
OTU1194	Bacteria	Proteobacteria	Gammaproteobacteria	Cellvibrionales	Halieaceae	Chromatocurvus	D_6__Chromatocurvus halotolerans
OTU1196	Bacteria	Planctomycetes	Planctomycetia	Planctomycetales	Planctomycetaceae	Planctomyces	D_6__Planctomyces sp. SH-PL14
OTU1197	Bacteria	Proteobacteria	Deltaproteobacteria	Desulfuromonadales	Syntrophotaleaceae	Syntrophotalea	D_6__Syntrophotalea acetylenivorans
OTU1198	Bacteria	Proteobacteria	Gammaproteobacteria	Alteromonadales	Shewanellaceae	Shewanella	Unclassified
OTU1199	Bacteria	Planctomycetes	Candidatus Brocadiia	Candidatus Brocadiales	Candidatus Scalinduaceae	Candidatus Scalindua	D_6__Candidatus Scalindua japonica
OTU12	Bacteria	Chloroflexi	Ardenticatenia	Ardenticatenales	Ardenticatenaceae	Candidatus Promineofilum	D_6__Candidatus Promineofilum breve
OTU120	Bacteria	Proteobacteria	Deltaproteobacteria	Myxococcales	Kofleriaceae	Haliangium	D_6__Haliangium sp. UPWRP_2
OTU1200	Bacteria	Proteobacteria	Deltaproteobacteria	Myxococcales	Anaeromyxobacteraceae	Anaeromyxobacter	D_6__Anaeromyxobacter dehalogenans
OTU1202	Bacteria	Planctomycetes	Planctomycetia	Pirellulales	Lacipirellulaceae	Posidoniimonas	D_6__Posidoniimonas corsicana
OTU1203	Bacteria	Planctomycetes	Planctomycetia	Isosphaerales	Isosphaeraceae	Tautonia	D_6__Tautonia marina
OTU1205	Bacteria	Verrucomicrobia	Opitutae	Opitutales	Opitutaceae	Nibricoccus	D_6__Nibricoccus aquaticus
OTU1209	Bacteria	Thermodesulfobacteria	Thermodesulfobacteria	Thermodesulfobacteriales	Thermodesulfobacteriaceae	Caldimicrobium	D_6__Caldimicrobium thiodismutans
OTU121	Bacteria	Proteobacteria	Deltaproteobacteria	Myxococcales	Polyangiaceae	Polyangium	D_6__Polyangium aurulentum
OTU1210	Bacteria	Chloroflexi	Candidatus Thermofonsia	Candidatus Roseilinea	D_6__Candidatus Roseilinea sp. NK_OTU-006	Unclassified	Unclassified
OTU1211	Bacteria	Proteobacteria	Deltaproteobacteria	Desulfuromonadales	Desulfuromonadaceae	Desulfuromonas	D_6__Desulfuromonas sp. TF
OTU1212	Bacteria	Firmicutes	Bacilli	Bacillales	Bacillaceae	Bacillus	D_6__Bacillus sp. ISL-41
OTU1213	Bacteria	Firmicutes	Bacilli	Bacillales	Bacillaceae	Bacillus	D_6__Bacillus sp. ISL-41
OTU1214	Bacteria	Proteobacteria	Deltaproteobacteria	Myxococcales	Polyangiaceae	Sorangium	D_6__Sorangium cellulosum
OTU1215	Bacteria	Deinococcus-Thermus	Deinococci	Thermales	Thermaceae	Thermus	D_6__Thermus igniterrae
OTU1216	Bacteria	Planctomycetes	Planctomycetia	Pirellulales	Lacipirellulaceae	Lacipirellula	D_6__Lacipirellula parvula
OTU1217	Bacteria	Deinococcus-Thermus	Deinococci	Thermales	Thermaceae	Unclassified	Unclassified
OTU1218	Bacteria	Chloroflexi	Caldilineae	Caldilineales	Caldilineaceae	Caldilinea	D_6__Caldilinea aerophila
OTU1219	Bacteria	Firmicutes	Bacilli	Bacillales	Alicyclobacillaceae	Alicyclobacillus	D_6__Alicyclobacillus ferrooxydans
OTU122	Bacteria	Proteobacteria	Betaproteobacteria	Nitrosomonadales	Usitatibacteraceae	Usitatibacter	D_6__Usitatibacter palustris
OTU1220	Bacteria	Chloroflexi	Anaerolineae	Anaerolineales	Anaerolineaceae	Anaerolinea	D_6__Anaerolinea thermolimosa
OTU1221	Bacteria	Thermodesulfobacteria	Thermodesulfobacteria	Thermodesulfobacteriales	Thermodesulfobacteriaceae	Caldimicrobium	D_6__Caldimicrobium thiodismutans
OTU1222	Bacteria	Chloroflexi	Caldilineae	Caldilineales	Caldilineaceae	Caldilinea	D_6__Caldilinea aerophila
OTU1223	Bacteria	Nitrospirae	Nitrospira	Nitrospirales	Nitrospiraceae	Nitrospira	D_6__Nitrospira sp. ND1
OTU1224	Bacteria	Proteobacteria	Deltaproteobacteria	Myxococcales	Archangiaceae	Vitiosangium	D_6__Vitiosangium sp. GDMCC 1.1324
OTU1225	Bacteria	Proteobacteria	Deltaproteobacteria	Desulfovibrionales	Desulfovibrionaceae	Desulfovibrio	D_6__Desulfovibrio sp. FSS-1
OTU1226	Bacteria	Bacteroidetes	Bacteroidia	Marinilabiliales	Marinilabiliaceae	Alkaliflexus	D_6__Alkaliflexus imshenetskii
OTU1227	Bacteria	Proteobacteria	Oligoflexia	Bacteriovoracales	Bacteriovoracaceae	Bacteriovorax	D_6__Bacteriovorax sp. BSW11_IV
OTU1228	Bacteria	Proteobacteria	Betaproteobacteria	Rhodocyclales	Rhodocyclaceae	Propionivibrio	D_6__Propionivibrio dicarboxylicus
OTU1229	Bacteria	Chloroflexi	Ardenticatenia	Ardenticatenales	Ardenticatenaceae	Candidatus Promineofilum	D_6__Candidatus Promineofilum breve
OTU123	Bacteria	Chloroflexi	Candidatus Thermofonsia	Candidatus Roseilinea	D_6__Candidatus Roseilinea sp. NK_OTU-006	Unclassified	Unclassified
OTU1230	Bacteria	Planctomycetes	Candidatus Brocadiia	Candidatus Brocadiales	Candidatus Brocadiaceae	Candidatus Brocadia	D_6__Candidatus Brocadia sinica
OTU1232	Bacteria	Spirochaetes	Spirochaetia	Leptospirales	Leptospiraceae	Leptonema	D_6__Leptonema illini
OTU1233	Bacteria	Chloroflexi	Thermoflexia	Thermoflexales	Thermoflexaceae	Thermoflexus	D_6__Thermoflexus hugenholtzii
OTU1234	Bacteria	Chloroflexi	Candidatus Thermofonsia	Candidatus Roseilinea	D_6__Candidatus Roseilinea sp. NK_OTU-006	Unclassified	Unclassified
OTU1236	Bacteria	Acidobacteria	Holophagae	Holophagales	Holophagaceae	Geothrix	D_6__Geothrix fermentans
OTU1237	Bacteria	Bacteroidetes	Bacteroidia	Bacteroidales	Bacteroidaceae	Bacteroides	D_6__Bacteroides uniformis
OTU1238	Bacteria	Chloroflexi	Ardenticatenia	Ardenticatenales	Ardenticatenaceae	Candidatus Promineofilum	D_6__Candidatus Promineofilum breve
OTU124	Bacteria	Planctomycetes	Candidatus Brocadiia	Candidatus Brocadiales	Candidatus Scalinduaceae	Candidatus Scalindua	D_6__Candidatus Scalindua japonica
OTU1241	Bacteria	Chloroflexi	Caldilineae	Caldilineales	Caldilineaceae	Caldilinea	D_6__Caldilinea aerophila
OTU1242	Bacteria	Chloroflexi	Thermoflexia	Thermoflexales	Thermoflexaceae	Thermoflexus	D_6__Thermoflexus hugenholtzii
OTU1243	Bacteria	Verrucomicrobia	Opitutae	Opitutales	Opitutaceae	Nibricoccus	D_6__Nibricoccus aquaticus
OTU1245	Bacteria	Proteobacteria	Deltaproteobacteria	Desulfuromonadales	Geobacteraceae	Geoalkalibacter	D_6__Geoalkalibacter ferrihydriticus
OTU1246	Bacteria	Proteobacteria	Deltaproteobacteria	Myxococcales	Archangiaceae	Vitiosangium	D_6__Vitiosangium sp. GDMCC 1.1324
OTU1247	Bacteria	Chloroflexi	Thermoflexia	Thermoflexales	Thermoflexaceae	Thermoflexus	D_6__Thermoflexus hugenholtzii
OTU1248	Bacteria	Bacteroidetes	Bacteroidia	Marinilabiliales	Prolixibacteraceae	Mariniphaga	D_6__Mariniphaga anaerophila
OTU1249	Bacteria	Bacteroidetes	Bacteroidia	Marinilabiliales	Marinilabiliaceae	Geofilum	D_6__Geofilum rhodophaeum
OTU125	Bacteria	Proteobacteria	Deltaproteobacteria	Myxococcales	Anaeromyxobacteraceae	Anaeromyxobacter	D_6__Anaeromyxobacter sp. K
OTU1252	Bacteria	Acidobacteria	Holophagae	Holophagales	Holophagaceae	Geothrix	D_6__Geothrix fermentans
OTU1253	Bacteria	Firmicutes	Bacilli	Bacillales	Bacillaceae	Bacillus	D_6__Bacillus sp. ISL-41
OTU1254	Bacteria	Firmicutes	Clostridia	Eubacteriales	Clostridiales Family XVI. Incertae Sedis	Carboxydocella	Unclassified
OTU1255	Bacteria	Deinococcus-Thermus	Deinococci	Thermales	Thermaceae	Thermus	D_6__Thermus amyloliquefaciens
OTU1256	Bacteria	Planctomycetes	Planctomycetia	Pirellulales	Lacipirellulaceae	Posidoniimonas	D_6__Posidoniimonas corsicana
OTU1257	Bacteria	Planctomycetes	Planctomycetia	Planctomycetales	Planctomycetaceae	Planctomyces	D_6__Planctomyces sp. SH-PL14
OTU1258	Bacteria	Deinococcus-Thermus	Deinococci	Thermales	Thermaceae	Thermus	D_6__Thermus scotoductus
OTU1259	Bacteria	Nitrospirae	Nitrospira	Nitrospirales	Nitrospiraceae	Nitrospira	D_6__Candidatus Nitrospira inopinata
OTU126	Bacteria	Thermodesulfobacteria	Thermodesulfobacteria	Thermodesulfobacteriales	Thermodesulfobacteriaceae	Caldimicrobium	D_6__Caldimicrobium thiodismutans
OTU1260	Bacteria	Proteobacteria	Deltaproteobacteria	Myxococcales	Polyangiaceae	Sorangium	D_6__Sorangium cellulosum
OTU1261	Bacteria	Proteobacteria	Deltaproteobacteria	Desulfuromonadales	Syntrophotaleaceae	Syntrophotalea	D_6__Syntrophotalea acetylenivorans
OTU1262	Bacteria	Planctomycetes	Candidatus Brocadiia	Candidatus Brocadiales	Candidatus Scalinduaceae	Candidatus Scalindua	D_6__Candidatus Scalindua japonica
OTU1264	Bacteria	Chloroflexi	Ardenticatenia	Ardenticatenales	Ardenticatenaceae	Candidatus Promineofilum	D_6__Candidatus Promineofilum breve
OTU1265	Bacteria	Thermodesulfobacteria	Thermodesulfobacteria	Thermodesulfobacteriales	Thermodesulfobacteriaceae	Caldimicrobium	D_6__Caldimicrobium thiodismutans
OTU1266	Bacteria	Chloroflexi	Ardenticatenia	Ardenticatenales	Ardenticatenaceae	Candidatus Promineofilum	D_6__Candidatus Promineofilum breve
OTU1267	Bacteria	Chloroflexi	Ardenticatenia	Ardenticatenales	Ardenticatenaceae	Candidatus Promineofilum	D_6__Candidatus Promineofilum breve
OTU1269	Bacteria	Chloroflexi	Caldilineae	Caldilineales	Caldilineaceae	Caldilinea	D_6__Caldilinea aerophila
OTU127	Bacteria	Bacteroidetes	Bacteroidia	Bacteroidales	Bacteroidaceae	Bacteroides	D_6__Bacteroides sp. 519
OTU1270	Bacteria	Planctomycetes	Candidatus Brocadiia	Candidatus Brocadiales	Candidatus Scalinduaceae	Candidatus Scalindua	D_6__Candidatus Scalindua japonica
OTU1271	Bacteria	Planctomycetes	Planctomycetia	Pirellulales	Lacipirellulaceae	Posidoniimonas	D_6__Posidoniimonas corsicana
OTU1272	Bacteria	Proteobacteria	Betaproteobacteria	Burkholderiales	Rubrivivax	D_6__Rubrivivax sp. A210	Unclassified
OTU1273	Bacteria	Bacteroidetes	Bacteroidia	Marinilabiliales	Marinilabiliaceae	Geofilum	D_6__Geofilum rhodophaeum
OTU1275	Bacteria	Planctomycetes	Planctomycetia	Pirellulales	Lacipirellulaceae	Lacipirellula	D_6__Lacipirellula parvula
OTU1277	Bacteria	Planctomycetes	Planctomycetia	Isosphaerales	Isosphaeraceae	Tautonia	D_6__Tautonia marina
OTU1278	Bacteria	Proteobacteria	Deltaproteobacteria	Myxococcales	Archangiaceae	Archangium	D_6__Archangium violaceum
OTU1279	Bacteria	Proteobacteria	Deltaproteobacteria	Myxococcales	Archangiaceae	Archangium	D_6__Archangium violaceum
OTU128	Bacteria	Proteobacteria	Deltaproteobacteria	Myxococcales	Polyangiaceae	Sorangium	D_6__Sorangium cellulosum
OTU1280	Archaea	Crenarchaeota	Thermoprotei	Thermofilales	Thermofilaceae	Thermofilum	D_6__Thermofilum adornatum
OTU1281	Bacteria	Planctomycetes	Candidatus Brocadiia	Candidatus Brocadiales	Candidatus Scalinduaceae	Candidatus Scalindua	D_6__Candidatus Scalindua japonica
OTU1282	Bacteria	Chloroflexi	Ardenticatenia	Ardenticatenales	Ardenticatenaceae	Candidatus Promineofilum	D_6__Candidatus Promineofilum breve
OTU1284	Bacteria	Proteobacteria	Deltaproteobacteria	Myxococcales	Archangiaceae	Vitiosangium	D_6__Vitiosangium sp. GDMCC 1.1324
OTU1285	Bacteria	Proteobacteria	Deltaproteobacteria	Myxococcales	Archangiaceae	Archangium	D_6__Archangium violaceum
OTU1287	Bacteria	Proteobacteria	Deltaproteobacteria	Myxococcales	Archangiaceae	Archangium	D_6__Archangium violaceum
OTU1288	Bacteria	Verrucomicrobia	Opitutae	Puniceicoccales	Puniceicoccaceae	Pelagicoccus	D_6__Pelagicoccus enzymogenes
OTU1289	Bacteria	Ignavibacteriae	Ignavibacteria	Ignavibacteriales	Ignavibacteriaceae	Ignavibacterium	D_6__Ignavibacterium album
OTU129	Bacteria	Verrucomicrobia	Opitutae	Puniceicoccales	Puniceicoccaceae	Coraliomargarita	D_6__Coraliomargarita akajimensis
OTU1290	Bacteria	Ignavibacteriae	Ignavibacteria	Ignavibacteriales	Ignavibacteriaceae	Ignavibacterium	D_6__Ignavibacterium album
OTU1292	Bacteria	Proteobacteria	Deltaproteobacteria	Desulfobacterales	Desulfobulbaceae	Desulfurivibrio	D_6__Desulfurivibrio alkaliphilus
OTU1293	Archaea	Euryarchaeota	Methanomicrobia	Methanosarcinales	Candidatus Methanoperedenaceae	Candidatus Methanoperedens	D_6__Candidatus Methanoperedens nitroreducens
OTU1294	Bacteria	Chloroflexi	Ardenticatenia	Ardenticatenales	Ardenticatenaceae	Candidatus Promineofilum	D_6__Candidatus Promineofilum breve
OTU1295	Bacteria	Chloroflexi	Caldilineae	Caldilineales	Caldilineaceae	Caldilinea	D_6__Caldilinea aerophila
OTU1296	Bacteria	Thermodesulfobacteria	Thermodesulfobacteria	Thermodesulfobacteriales	Thermodesulfobacteriaceae	Caldimicrobium	D_6__Caldimicrobium thiodismutans
OTU1297	Bacteria	Firmicutes	Clostridia	Eubacteriales	Anaerovirgula	D_6__Anaerovirgula multivorans	Unclassified
OTU1299	Bacteria	Firmicutes	Bacilli	Bacillales	Bacillaceae	Anaerobacillus	D_6__Anaerobacillus alkalilacustris
OTU13	Bacteria	Proteobacteria	Deltaproteobacteria	Myxococcales	Archangiaceae	Archangium	D_6__Archangium violaceum
OTU130	Bacteria	Ignavibacteriae	Ignavibacteria	Ignavibacteriales	Ignavibacteriaceae	Ignavibacterium	D_6__Ignavibacterium album
OTU1302	Bacteria	Chloroflexi	Caldilineae	Caldilineales	Caldilineaceae	Caldilinea	D_6__Caldilinea aerophila
OTU1303	Bacteria	Acidobacteria	Holophagae	Holophagales	Holophagaceae	Geothrix	D_6__Geothrix fermentans
OTU1304	Bacteria	Acidobacteria	Holophagae	Holophagales	Holophagaceae	Geothrix	D_6__Geothrix fermentans
OTU1306	Bacteria	Chloroflexi	Thermoflexia	Thermoflexales	Thermoflexaceae	Thermoflexus	D_6__Thermoflexus hugenholtzii
OTU1307	Bacteria	Planctomycetes	Candidatus Brocadiia	Candidatus Brocadiales	Candidatus Brocadiaceae	Candidatus Brocadia	D_6__Candidatus Brocadia sinica
OTU1308	Bacteria	Acidobacteria	Holophagae	Holophagales	Holophagaceae	Geothrix	D_6__Geothrix fermentans
OTU1309	Bacteria	Chloroflexi	Thermoflexia	Thermoflexales	Thermoflexaceae	Thermoflexus	D_6__Thermoflexus hugenholtzii
OTU131	Bacteria	Planctomycetes	Candidatus Brocadiia	Candidatus Brocadiales	Candidatus Brocadiaceae	Candidatus Brocadia	D_6__Candidatus Brocadia sinica
OTU1310	Bacteria	Proteobacteria	Betaproteobacteria	Burkholderiales	Rubrivivax	D_6__Rubrivivax sp. A210	Unclassified
OTU1311	Bacteria	Proteobacteria	Deltaproteobacteria	Myxococcales	Kofleriaceae	Haliangium	D_6__Haliangium sp. UPWRP_2
OTU1314	Bacteria	Planctomycetes	Planctomycetia	Pirellulales	Lacipirellulaceae	Adhaeretor	D_6__Adhaeretor mobilis
OTU1315	Bacteria	Acidobacteria	Holophagae	Holophagales	Holophagaceae	Geothrix	D_6__Geothrix fermentans
OTU1318	Bacteria	Proteobacteria	Deltaproteobacteria	Desulfuromonadales	Syntrophotaleaceae	Syntrophotalea	D_6__Syntrophotalea acetylenivorans
OTU132	Archaea	Euryarchaeota	Methanomicrobia	Methanosarcinales	Candidatus Methanoperedenaceae	Candidatus Methanoperedens	D_6__Candidatus Methanoperedens nitroreducens
OTU1320	Bacteria	Proteobacteria	Deltaproteobacteria	Myxococcales	Polyangiaceae	Sorangium	D_6__Sorangium cellulosum
OTU1321	Bacteria	Bacteroidetes	Flavobacteriia	Flavobacteriales	Flavobacteriaceae	Flavobacterium	D_6__Flavobacterium succinicans
OTU1322	Bacteria	Proteobacteria	Gammaproteobacteria	Chromatiales	Ectothiorhodospiraceae	Thioalkalivibrio	D_6__Thioalkalivibrio sp. XN279
OTU1325	Bacteria	Chloroflexi	Thermoflexia	Thermoflexales	Thermoflexaceae	Thermoflexus	D_6__Thermoflexus hugenholtzii
OTU1326	Bacteria	Nitrospirae	Nitrospira	Nitrospirales	Nitrospiraceae	Nitrospira	D_6__Candidatus Nitrospira inopinata
OTU1327	Archaea	Euryarchaeota	Methanomicrobia	Methanosarcinales	Candidatus Methanoperedenaceae	Candidatus Methanoperedens	D_6__Candidatus Methanoperedens nitroreducens
OTU1328	Bacteria	Proteobacteria	Deltaproteobacteria	Myxococcales	Vulgatibacteraceae	Vulgatibacter	D_6__Vulgatibacter incomptus
OTU1329	Bacteria	Verrucomicrobia	Opitutae	Opitutales	Opitutaceae	Nibricoccus	D_6__Nibricoccus aquaticus
OTU133	Bacteria	Proteobacteria	Deltaproteobacteria	Myxococcales	Archangiaceae	Vitiosangium	D_6__Vitiosangium sp. GDMCC 1.1324
OTU1332	Bacteria	Thermodesulfobacteria	Thermodesulfobacteria	Thermodesulfobacteriales	Thermodesulfobacteriaceae	Caldimicrobium	D_6__Caldimicrobium thiodismutans
OTU1333	Bacteria	Planctomycetes	Planctomycetia	Pirellulales	Thermoguttaceae	Thermogutta	D_6__Thermogutta terrifontis
OTU1334	Bacteria	Chloroflexi	Anaerolineae	Anaerolineales	Anaerolineaceae	Anaerolinea	D_6__Anaerolinea thermophila
OTU1335	Bacteria	Proteobacteria	Deltaproteobacteria	Myxococcales	Archangiaceae	Vitiosangium	D_6__Vitiosangium sp. GDMCC 1.1324
OTU1336	Bacteria	Planctomycetes	Planctomycetia	Isosphaerales	Isosphaeraceae	Tautonia	D_6__Tautonia marina
OTU1337	Bacteria	Firmicutes	Negativicutes	Selenomonadales	Sporomusaceae	Sporomusa	D_6__Sporomusa sphaeroides
OTU1338	Bacteria	Proteobacteria	Deltaproteobacteria	Myxococcales	Polyangiaceae	Sorangium	D_6__Sorangium cellulosum
OTU1339	Bacteria	Chrysiogenetes	Chrysiogenetes	Chrysiogenales	Chrysiogenaceae	Desulfurispirillum	D_6__Desulfurispirillum indicum
OTU134	Bacteria	Nitrospirae	Nitrospira	Nitrospirales	Nitrospiraceae	Nitrospira	D_6__Candidatus Nitrospira inopinata
OTU1341	Bacteria	Chloroflexi	Caldilineae	Caldilineales	Caldilineaceae	Caldilinea	D_6__Caldilinea aerophila
OTU1342	Bacteria	Verrucomicrobia	Opitutae	Puniceicoccales	Puniceicoccaceae	Pelagicoccus	D_6__Pelagicoccus enzymogenes
OTU1343	Bacteria	Planctomycetes	Planctomycetia	Pirellulales	Pirellulaceae	Bremerella	D_6__Bremerella volcania
OTU1345	Bacteria	Aquificae	Aquificae	Aquificales	Aquificaceae	Hydrogenobacter	D_6__Hydrogenobacter sp. T-8
OTU1346	Bacteria	Chloroflexi	Ardenticatenia	Ardenticatenales	Ardenticatenaceae	Candidatus Promineofilum	D_6__Candidatus Promineofilum breve
OTU1347	Bacteria	Verrucomicrobia	Spartobacteria	Chthoniobacterales	Chthoniobacteraceae	Chthoniobacter	D_6__Chthoniobacter flavus
OTU135	Bacteria	Planctomycetes	Planctomycetia	Pirellulales	Lacipirellulaceae	Posidoniimonas	D_6__Posidoniimonas corsicana
OTU1350	Bacteria	Firmicutes	Clostridia	Eubacteriales	Peptococcaceae	Desulfosporosinus	D_6__Desulfosporosinus hippei
OTU1351	Bacteria	Thermodesulfobacteria	Thermodesulfobacteria	Thermodesulfobacteriales	Thermodesulfobacteriaceae	Caldimicrobium	D_6__Caldimicrobium thiodismutans
OTU1352	Bacteria	Proteobacteria	Deltaproteobacteria	Myxococcales	Anaeromyxobacteraceae	Anaeromyxobacter	D_6__Anaeromyxobacter sp. K
OTU1353	Bacteria	Cyanobacteria	Nostocales	Hapalosiphonaceae	Fischerella	D_6__Fischerella thermalis	Unclassified
OTU1354	Bacteria	Proteobacteria	Deltaproteobacteria	Desulfuromonadales	Syntrophotaleaceae	Syntrophotalea	D_6__Syntrophotalea acetylenivorans
OTU1355	Bacteria	Proteobacteria	Deltaproteobacteria	Desulfobacterales	Desulfobulbaceae	Desulfurivibrio	D_6__Desulfurivibrio alkaliphilus
OTU1356	Bacteria	Planctomycetes	Planctomycetia	Planctomycetales	Planctomycetaceae	Planctomyces	D_6__Planctomyces sp. SH-PL14
OTU1358	Bacteria	Verrucomicrobia	Opitutae	Opitutales	Opitutaceae	Nibricoccus	D_6__Nibricoccus aquaticus
OTU136	Bacteria	Chloroflexi	Ardenticatenia	Ardenticatenales	Ardenticatenaceae	Candidatus Promineofilum	D_6__Candidatus Promineofilum breve
OTU1360	Bacteria	Chloroflexi	Caldilineae	Caldilineales	Caldilineaceae	Caldilinea	D_6__Caldilinea aerophila
OTU1361	Bacteria	Planctomycetes	Planctomycetia	Pirellulales	Lacipirellulaceae	Adhaeretor	D_6__Adhaeretor mobilis
OTU1363	Bacteria	Deinococcus-Thermus	Deinococci	Thermales	Thermaceae	Thermus	D_6__Thermus igniterrae
OTU1364	Bacteria	Proteobacteria	Deltaproteobacteria	Desulfuromonadales	Syntrophotaleaceae	Syntrophotalea	D_6__Syntrophotalea acetylenivorans
OTU1365	Bacteria	Proteobacteria	Deltaproteobacteria	Desulfuromonadales	Syntrophotaleaceae	Syntrophotalea	D_6__Syntrophotalea acetylenivorans
OTU1367	Bacteria	Chloroflexi	Candidatus Thermofonsia	Candidatus Roseilinea	D_6__Candidatus Roseilinea sp. NK_OTU-006	Unclassified	Unclassified
OTU1368	Bacteria	Proteobacteria	Deltaproteobacteria	Myxococcales	Archangiaceae	Archangium	D_6__Archangium violaceum
OTU1369	Bacteria	Chloroflexi	Thermoflexia	Thermoflexales	Thermoflexaceae	Thermoflexus	D_6__Thermoflexus hugenholtzii
OTU137	Bacteria	Chloroflexi	Thermoflexia	Thermoflexales	Thermoflexaceae	Thermoflexus	D_6__Thermoflexus hugenholtzii
OTU1370	Bacteria	Chloroflexi	Thermoflexia	Thermoflexales	Thermoflexaceae	Thermoflexus	D_6__Thermoflexus hugenholtzii
OTU1372	Bacteria	Proteobacteria	Betaproteobacteria	Burkholderiales	Comamonadaceae	Ramlibacter	D_6__Ramlibacter monticola
OTU1375	Bacteria	Actinobacteria	Actinomycetia	Actinomycetales	Actinomycetaceae	Actinomyces	D_6__Actinomyces ruminicola
OTU1376	Bacteria	Thermodesulfobacteria	Thermodesulfobacteria	Thermodesulfobacteriales	Thermodesulfobacteriaceae	Caldimicrobium	D_6__Caldimicrobium thiodismutans
OTU1377	Bacteria	Acidobacteria	Holophagae	Holophagales	Holophagaceae	Geothrix	D_6__Geothrix fermentans
OTU1378	Bacteria	Proteobacteria	Deltaproteobacteria	Myxococcales	Polyangiaceae	Sorangium	D_6__Sorangium cellulosum
OTU1379	Bacteria	Planctomycetes	Planctomycetia	Planctomycetales	Planctomycetaceae	Gimesia	D_6__Gimesia panareensis
OTU138	Bacteria	Firmicutes	Clostridia	Eubacteriales	Clostridiaceae	Serpentinicella	D_6__Serpentinicella alkaliphila
OTU1380	Bacteria	Proteobacteria	Gammaproteobacteria	Chromatiales	Ectothiorhodospiraceae	Thioalkalivibrio	D_6__Thioalkalivibrio sp. XN279
OTU1383	Bacteria	Proteobacteria	Deltaproteobacteria	Deferrisoma	D_6__Deferrisoma camini	Unclassified	Unclassified
OTU1384	Bacteria	Deinococcus-Thermus	Deinococci	Deinococcales	Deinococcaceae	Deinococcus	D_6__Deinococcus multiflagellatus
OTU1385	Bacteria	Proteobacteria	Deltaproteobacteria	Myxococcales	Polyangiaceae	Polyangium	D_6__Polyangium aurulentum
OTU1387	Bacteria	Acidobacteria	Holophagae	Holophagales	Holophagaceae	Geothrix	D_6__Geothrix fermentans
OTU139	Bacteria	Proteobacteria	Deltaproteobacteria	Desulfuromonadales	Syntrophotaleaceae	Syntrophotalea	D_6__Syntrophotalea acetylenivorans
OTU1390	Archaea	Euryarchaeota	Methanomicrobia	Methanosarcinales	Candidatus Methanoperedenaceae	Candidatus Methanoperedens	D_6__Candidatus Methanoperedens nitroreducens
OTU1391	Bacteria	Deinococcus-Thermus	Deinococci	Thermales	Thermaceae	Thermus	D_6__Thermus igniterrae
OTU1393	Archaea	Euryarchaeota	Methanomicrobia	Methanosarcinales	Candidatus Methanoperedenaceae	Candidatus Methanoperedens	D_6__Candidatus Methanoperedens nitroreducens
OTU1395	Bacteria	Chloroflexi	Anaerolineae	Anaerolineales	Anaerolineaceae	Thermanaerothrix	D_6__Thermanaerothrix daxensis
OTU1397	Bacteria	Acidobacteria	Holophagae	Holophagales	Holophagaceae	Geothrix	D_6__Geothrix fermentans
OTU1398	Bacteria	Chloroflexi	Caldilineae	Caldilineales	Caldilineaceae	Caldilinea	D_6__Caldilinea aerophila
OTU1399	Bacteria	Acidobacteria	Holophagae	Holophagales	Holophagaceae	Geothrix	D_6__Geothrix fermentans
OTU14	Bacteria	Chloroflexi	Anaerolineae	Anaerolineales	Anaerolineaceae	Thermanaerothrix	D_6__Thermanaerothrix daxensis
OTU140	Bacteria	Ignavibacteriae	Ignavibacteria	Ignavibacteriales	Ignavibacteriaceae	Ignavibacterium	D_6__Ignavibacterium album
OTU1400	Bacteria	Verrucomicrobia	Spartobacteria	Chthoniobacterales	Chthoniobacteraceae	Chthoniobacter	D_6__Chthoniobacter flavus
OTU1403	Bacteria	Planctomycetes	Planctomycetia	Pirellulales	Thermoguttaceae	Thermogutta	D_6__Thermogutta terrifontis
OTU1404	Bacteria	Proteobacteria	Betaproteobacteria	Burkholderiales	Rubrivivax	D_6__Rubrivivax sp. A210	Unclassified
OTU1407	Bacteria	Proteobacteria	Deltaproteobacteria	Myxococcales	Archangiaceae	Archangium	D_6__Archangium violaceum
OTU1408	Bacteria	Firmicutes	Clostridia	Eubacteriales	Peptococcaceae	Desulfosporosinus	D_6__Desulfosporosinus fructosivorans
OTU1409	Bacteria	Acidobacteria	Holophagae	Holophagales	Holophagaceae	Geothrix	D_6__Geothrix fermentans
OTU141	Bacteria	Chloroflexi	Candidatus Thermofonsia	Candidatus Roseilinea	D_6__Candidatus Roseilinea sp. NK_OTU-006	Unclassified	Unclassified
OTU1410	Bacteria	Chloroflexi	Thermoflexia	Thermoflexales	Thermoflexaceae	Thermoflexus	D_6__Thermoflexus hugenholtzii
OTU1411	Bacteria	Chloroflexi	Anaerolineae	Anaerolineales	Anaerolineaceae	Levilinea	D_6__Levilinea saccharolytica
OTU1412	Bacteria	Proteobacteria	Deltaproteobacteria	Myxococcales	Archangiaceae	Archangium	D_6__Archangium violaceum
OTU1413	Bacteria	Verrucomicrobia	Spartobacteria	Chthoniobacterales	Chthoniobacteraceae	Chthoniobacter	D_6__Chthoniobacter flavus
OTU1414	Bacteria	Chloroflexi	Thermoflexia	Thermoflexales	Thermoflexaceae	Thermoflexus	D_6__Thermoflexus hugenholtzii
OTU1415	Bacteria	Chloroflexi	Thermoflexia	Thermoflexales	Thermoflexaceae	Thermoflexus	D_6__Thermoflexus hugenholtzii
OTU1416	Bacteria	Planctomycetes	Candidatus Brocadiia	Candidatus Brocadiales	Candidatus Brocadiaceae	Candidatus Brocadia	D_6__Candidatus Brocadia sinica
OTU1417	Bacteria	Thermodesulfobacteria	Thermodesulfobacteria	Thermodesulfobacteriales	Thermodesulfobacteriaceae	Caldimicrobium	D_6__Caldimicrobium thiodismutans
OTU1418	Bacteria	Chloroflexi	Thermoflexia	Thermoflexales	Thermoflexaceae	Thermoflexus	D_6__Thermoflexus hugenholtzii
OTU142	Bacteria	Ignavibacteriae	Ignavibacteria	Ignavibacteriales	Ignavibacteriaceae	Ignavibacterium	D_6__Ignavibacterium album
OTU1420	Bacteria	Planctomycetes	Planctomycetia	Pirellulales	Lacipirellulaceae	Posidoniimonas	D_6__Posidoniimonas corsicana
OTU1422	Bacteria	Chloroflexi	Anaerolineae	Anaerolineales	Anaerolineaceae	Thermanaerothrix	D_6__Thermanaerothrix daxensis
OTU1423	Bacteria	Planctomycetes	Planctomycetia	Planctomycetales	Planctomycetaceae	Planctomyces	D_6__Planctomyces sp. SH-PL14
OTU1424	Bacteria	Planctomycetes	Planctomycetia	Isosphaerales	Isosphaeraceae	Tautonia	D_6__Tautonia marina
OTU1425	Bacteria	Proteobacteria	Deltaproteobacteria	Myxococcales	Archangiaceae	Cystobacter	D_6__Cystobacter gracilis
OTU1426	Bacteria	Proteobacteria	Deltaproteobacteria	Myxococcales	Archangiaceae	Vitiosangium	D_6__Vitiosangium sp. GDMCC 1.1324
OTU1427	Bacteria	Chloroflexi	Thermoflexia	Thermoflexales	Thermoflexaceae	Thermoflexus	D_6__Thermoflexus hugenholtzii
OTU1428	Bacteria	Verrucomicrobia	Verrucomicrobiae	Verrucomicrobiales	Verrucomicrobia subdivision 3	Limisphaera	D_6__Limisphaera ngatamarikiensis
OTU143	Bacteria	Planctomycetes	Candidatus Brocadiia	Candidatus Brocadiales	Candidatus Brocadiaceae	Candidatus Brocadia	D_6__Candidatus Brocadia sinica
OTU1432	Bacteria	Planctomycetes	Planctomycetia	Pirellulales	Lacipirellulaceae	Posidoniimonas	D_6__Posidoniimonas polymericola
OTU1434	Bacteria	Acidobacteria	Holophagae	Holophagales	Holophagaceae	Geothrix	D_6__Geothrix fermentans
OTU1435	Bacteria	Spirochaetes	Spirochaetia	Leptospirales	Leptospiraceae	Leptonema	D_6__Leptonema illini
OTU1437	Bacteria	Planctomycetes	Planctomycetia	Pirellulales	Lacipirellulaceae	Posidoniimonas	D_6__Posidoniimonas corsicana
OTU1438	Bacteria	Deinococcus-Thermus	Deinococci	Thermales	Thermaceae	Thermus	D_6__Thermus igniterrae
OTU1439	Bacteria	Nitrospirae	Nitrospira	Nitrospirales	Nitrospiraceae	Nitrospira	D_6__Candidatus Nitrospira inopinata
OTU144	Bacteria	Acidobacteria	Holophagae	Holophagales	Holophagaceae	Geothrix	D_6__Geothrix fermentans
OTU1440	Bacteria	Bacteroidetes	Bacteroidia	Marinilabiliales	Marinilabiliaceae	Alkaliflexus	D_6__Alkaliflexus imshenetskii
OTU1441	Bacteria	Chloroflexi	Thermoflexia	Thermoflexales	Thermoflexaceae	Thermoflexus	D_6__Thermoflexus hugenholtzii
OTU1443	Bacteria	Proteobacteria	Gammaproteobacteria	Chromatiales	Ectothiorhodospiraceae	Thioalkalivibrio	D_6__Thioalkalivibrio sp. XN279
OTU1444	Bacteria	Deinococcus-Thermus	Deinococci	Thermales	Thermaceae	Meiothermus	D_6__Meiothermus sp. CFH 77666
OTU1446	Bacteria	Proteobacteria	Oligoflexia	Bacteriovoracales	Bacteriovoracaceae	Bacteriovorax	D_6__Bacteriovorax sp. BSW11_IV
OTU1447	Bacteria	Firmicutes	Clostridia	Eubacteriales	Symbiobacteriaceae	Symbiobacterium	D_6__Symbiobacterium terraclitae
OTU1448	Bacteria	Planctomycetes	Planctomycetia	Pirellulales	Thermoguttaceae	Thermogutta	D_6__Thermogutta terrifontis
OTU145	Bacteria	Proteobacteria	Deltaproteobacteria	Myxococcales	Polyangiaceae	Sorangium	D_6__Sorangium cellulosum
OTU1450	Bacteria	Proteobacteria	Deltaproteobacteria	Myxococcales	Polyangiaceae	Sorangium	D_6__Sorangium cellulosum
OTU1451	Bacteria	Proteobacteria	Deltaproteobacteria	Myxococcales	Anaeromyxobacteraceae	Anaeromyxobacter	D_6__Anaeromyxobacter dehalogenans
OTU1452	Bacteria	Acidobacteria	Holophagae	Holophagales	Holophagaceae	Geothrix	D_6__Geothrix fermentans
OTU1454	Bacteria	Planctomycetes	Planctomycetia	Isosphaerales	Isosphaeraceae	Tautonia	D_6__Tautonia marina
OTU1455	Bacteria	Chloroflexi	Thermoflexia	Thermoflexales	Thermoflexaceae	Thermoflexus	D_6__Thermoflexus hugenholtzii
OTU1456	Bacteria	Nitrospirae	Nitrospira	Nitrospirales	Nitrospiraceae	Nitrospira	D_6__Candidatus Nitrospira inopinata
OTU146	Bacteria	Firmicutes	Bacilli	Bacillales	Bacillaceae	Anaerobacillus	D_6__Anaerobacillus isosaccharinicus
OTU1460	Bacteria	Proteobacteria	Deltaproteobacteria	Desulfuromonadales	Syntrophotaleaceae	Syntrophotalea	D_6__Syntrophotalea acetylenivorans
OTU1461	Bacteria	Deinococcus-Thermus	Deinococci	Thermales	Thermaceae	Thermus	D_6__Thermus igniterrae
OTU1462	Bacteria	Planctomycetes	Planctomycetia	Pirellulales	Lacipirellulaceae	Pseudobythopirellula	D_6__Pseudobythopirellula maris
OTU1463	Bacteria	Proteobacteria	Deltaproteobacteria	Myxococcales	Anaeromyxobacteraceae	Anaeromyxobacter	D_6__Anaeromyxobacter sp. Fw109-5
OTU1465	Bacteria	Proteobacteria	Deltaproteobacteria	Myxococcales	Archangiaceae	Archangium	D_6__Archangium violaceum
OTU1466	Archaea	Euryarchaeota	Methanomicrobia	Methanosarcinales	Candidatus Methanoperedenaceae	Candidatus Methanoperedens	D_6__Candidatus Methanoperedens nitroreducens
OTU1467	Bacteria	Acidobacteria	Holophagae	Holophagales	Holophagaceae	Geothrix	D_6__Geothrix fermentans
OTU147	Bacteria	Proteobacteria	Betaproteobacteria	Rhodocyclales	Rhodocyclaceae	Propionivibrio	D_6__Propionivibrio dicarboxylicus
OTU1470	Bacteria	Proteobacteria	Deltaproteobacteria	Desulfobacterales	Desulfobulbaceae	Desulfurivibrio	D_6__Desulfurivibrio alkaliphilus
OTU1471	Bacteria	Proteobacteria	Deltaproteobacteria	Desulfuromonadales	Geobacteraceae	Geoalkalibacter	D_6__Geoalkalibacter ferrihydriticus
OTU1472	Bacteria	Bacteroidetes	Bacteroidia	Bacteroidales	Dysgonomonadaceae	Dysgonomonas	D_6__Dysgonomonas sp. BGC7
OTU1474	Bacteria	Chloroflexi	Caldilineae	Caldilineales	Caldilineaceae	Caldilinea	D_6__Caldilinea aerophila
OTU1476	Bacteria	Proteobacteria	Deltaproteobacteria	Myxococcales	Archangiaceae	Archangium	D_6__Archangium violaceum
OTU1478	Bacteria	Acidobacteria	Holophagae	Holophagales	Holophagaceae	Geothrix	D_6__Geothrix fermentans
OTU1479	Bacteria	Proteobacteria	Deltaproteobacteria	Myxococcales	Polyangiaceae	Sorangium	D_6__Sorangium cellulosum
OTU148	Bacteria	Spirochaetes	Spirochaetia	Leptospirales	Leptospiraceae	Leptonema	D_6__Leptonema illini
OTU1481	Bacteria	Nitrospirae	Nitrospira	Nitrospirales	Nitrospiraceae	Nitrospira	D_6__Candidatus Nitrospira inopinata
OTU1483	Bacteria	Proteobacteria	Deltaproteobacteria	Myxococcales	Anaeromyxobacteraceae	Anaeromyxobacter	D_6__Anaeromyxobacter sp. K
OTU1484	Bacteria	Verrucomicrobia	Verrucomicrobiae	Verrucomicrobiales	Verrucomicrobia subdivision 3	Limisphaera	D_6__Limisphaera ngatamarikiensis
OTU1487	Bacteria	Nitrospirae	Nitrospira	Nitrospirales	Nitrospiraceae	Nitrospira	D_6__Nitrospira sp. ND1
OTU1493	Bacteria	Cyanobacteria	Nostocales	Hapalosiphonaceae	Fischerella	D_6__Fischerella thermalis	Unclassified
OTU1494	Archaea	Euryarchaeota	Methanomicrobia	Methanosarcinales	Candidatus Methanoperedenaceae	Candidatus Methanoperedens	D_6__Candidatus Methanoperedens nitroreducens
OTU1496	Archaea	Euryarchaeota	Methanomicrobia	Methanosarcinales	Candidatus Methanoperedenaceae	Candidatus Methanoperedens	D_6__Candidatus Methanoperedens nitroreducens
OTU1497	Bacteria	Chloroflexi	Thermoflexia	Thermoflexales	Thermoflexaceae	Thermoflexus	D_6__Thermoflexus hugenholtzii
OTU1498	Bacteria	Thermodesulfobacteria	Thermodesulfobacteria	Thermodesulfobacteriales	Thermodesulfobacteriaceae	Caldimicrobium	D_6__Caldimicrobium thiodismutans
OTU15	Bacteria	Firmicutes	Clostridia	Eubacteriales	Clostridiaceae	Clostridium	D_6__Clostridium aceticum
OTU150	Bacteria	Proteobacteria	Deltaproteobacteria	Myxococcales	Anaeromyxobacteraceae	Anaeromyxobacter	D_6__Anaeromyxobacter dehalogenans
OTU1500	Archaea	Euryarchaeota	Methanomicrobia	Methanosarcinales	Candidatus Methanoperedenaceae	Candidatus Methanoperedens	D_6__Candidatus Methanoperedens nitroreducens
OTU1501	Bacteria	Bacteroidetes	Bacteroidia	Bacteroidales	Rikenellaceae	Acetobacteroides	D_6__Acetobacteroides hydrogenigenes
OTU1504	Bacteria	Thermodesulfobacteria	Thermodesulfobacteria	Thermodesulfobacteriales	Thermodesulfobacteriaceae	Thermodesulfobacterium	D_6__Thermodesulfobacterium sp. TA1
OTU151	Bacteria	Proteobacteria	Deltaproteobacteria	Myxococcales	Polyangiaceae	Sorangium	D_6__Sorangium cellulosum
OTU1510	Bacteria	Proteobacteria	Deltaproteobacteria	Desulfuromonadales	Syntrophotaleaceae	Syntrophotalea	D_6__Syntrophotalea acetylenivorans
OTU1513	Bacteria	Proteobacteria	Deltaproteobacteria	Myxococcales	Myxococcaceae	Pyxidicoccus	D_6__Pyxidicoccus caerfyrddinensis
OTU1515	Bacteria	Planctomycetes	Candidatus Brocadiia	Candidatus Brocadiales	Candidatus Brocadiaceae	Candidatus Brocadia	D_6__Candidatus Brocadia sinica
OTU1516	Bacteria	Proteobacteria	Deltaproteobacteria	Myxococcales	Polyangiaceae	Sorangium	D_6__Sorangium cellulosum
OTU152	Bacteria	Chloroflexi	Thermoflexia	Thermoflexales	Thermoflexaceae	Thermoflexus	D_6__Thermoflexus hugenholtzii
OTU1520	Bacteria	Deinococcus-Thermus	Deinococci	Thermales	Thermaceae	Meiothermus	D_6__Meiothermus sp. CFH 77666
OTU1521	Bacteria	Proteobacteria	Deltaproteobacteria	Myxococcales	Archangiaceae	Archangium	D_6__Archangium violaceum
OTU1523	Bacteria	Planctomycetes	Planctomycetia	Pirellulales	Lacipirellulaceae	Botrimarina	D_6__Botrimarina mediterranea
OTU1524	Bacteria	Verrucomicrobia	Spartobacteria	Chthoniobacterales	Chthoniobacteraceae	Chthoniobacter	D_6__Chthoniobacter flavus
OTU1529	Bacteria	Chloroflexi	Ardenticatenia	Ardenticatenales	Ardenticatenaceae	Candidatus Promineofilum	D_6__Candidatus Promineofilum breve
OTU153	Bacteria	Nitrospirae	Nitrospira	Nitrospirales	Nitrospiraceae	Nitrospira	D_6__Candidatus Nitrospira inopinata
OTU1531	Bacteria	Verrucomicrobia	Opitutae	Opitutales	Opitutaceae	Nibricoccus	D_6__Nibricoccus aquaticus
OTU1533	Bacteria	Firmicutes	Bacilli	Bacillales	Bacillaceae	Mesobacillus	D_6__Mesobacillus subterraneus
OTU1534	Bacteria	Proteobacteria	Deltaproteobacteria	Myxococcales	Polyangiaceae	Polyangium	D_6__Polyangium aurulentum
OTU1535	Bacteria	Planctomycetes	Candidatus Brocadiia	Candidatus Brocadiales	Candidatus Brocadiaceae	Candidatus Brocadia	D_6__Candidatus Brocadia sinica
OTU1536	Bacteria	Planctomycetes	Planctomycetia	Isosphaerales	Isosphaeraceae	Tautonia	D_6__Tautonia marina
OTU1537	Bacteria	Chloroflexi	Anaerolineae	Anaerolineales	Anaerolineaceae	Bellilinea	D_6__Bellilinea caldifistulae
OTU1538	Bacteria	Planctomycetes	Planctomycetia	Pirellulales	Lacipirellulaceae	Posidoniimonas	D_6__Posidoniimonas corsicana
OTU1539	Bacteria	Planctomycetes	Planctomycetia	Pirellulales	Pirellulaceae	Candidatus Laterigemmans	D_6__Candidatus Laterigemmans baculatus
OTU154	Bacteria	Proteobacteria	Deltaproteobacteria	Myxococcales	Polyangiaceae	Sorangium	D_6__Sorangium cellulosum
OTU1540	Bacteria	Chloroflexi	Thermoflexia	Thermoflexales	Thermoflexaceae	Thermoflexus	D_6__Thermoflexus hugenholtzii
OTU1541	Bacteria	Chloroflexi	Chloroflexia	Chloroflexales	Oscillochloridaceae	Oscillochloris	D_6__Oscillochloris sp. ZM17-4
OTU1542	Bacteria	Acidobacteria	Holophagae	Holophagales	Holophagaceae	Geothrix	D_6__Geothrix fermentans
OTU1544	Bacteria	Acidobacteria	Holophagae	Holophagales	Holophagaceae	Geothrix	D_6__Geothrix fermentans
OTU1545	Bacteria	Chloroflexi	Thermoflexia	Thermoflexales	Thermoflexaceae	Thermoflexus	D_6__Thermoflexus hugenholtzii
OTU1546	Bacteria	Planctomycetes	Planctomycetia	Isosphaerales	Isosphaeraceae	Tautonia	D_6__Tautonia marina
OTU1548	Bacteria	Bacteroidetes	Bacteroidia	Bacteroidales	Bacteroidaceae	Bacteroides	D_6__Bacteroides sp. 519
OTU155	Bacteria	Planctomycetes	Planctomycetia	Pirellulales	Thermoguttaceae	Thermogutta	D_6__Thermogutta terrifontis
OTU1550	Bacteria	Acidobacteria	Holophagae	Holophagales	Holophagaceae	Geothrix	D_6__Geothrix fermentans
OTU1551	Bacteria	Verrucomicrobia	Opitutae	Opitutales	Opitutaceae	Lacunisphaera	D_6__Lacunisphaera limnophila
OTU1552	Bacteria	Bacteroidetes	Bacteroidia	Bacteroidales	Tenuifilaceae	Tenuifilum	D_6__Tenuifilum thalassicum
OTU1553	Bacteria	Ignavibacteriae	Ignavibacteria	Ignavibacteriales	Melioribacteraceae	Melioribacter	D_6__Melioribacter roseus
OTU1557	Bacteria	Deinococcus-Thermus	Deinococci	Deinococcales	Deinococcaceae	Deinococcus	D_6__Deinococcus ficus
OTU156	Bacteria	Chloroflexi	Candidatus Thermofonsia	Candidatus Roseilinea	D_6__Candidatus Roseilinea sp. NK_OTU-006	Unclassified	Unclassified
OTU1561	Bacteria	Deinococcus-Thermus	Deinococci	Thermales	Thermaceae	Meiothermus	D_6__Meiothermus sp. CFH 77666
OTU1564	Bacteria	Chloroflexi	Caldilineae	Caldilineales	Caldilineaceae	Caldilinea	D_6__Caldilinea aerophila
OTU1565	Bacteria	Verrucomicrobia	Spartobacteria	Chthoniobacterales	Chthoniobacteraceae	Chthoniobacter	D_6__Chthoniobacter flavus
OTU1566	Bacteria	Planctomycetes	Candidatus Brocadiia	Candidatus Brocadiales	Candidatus Scalinduaceae	Candidatus Scalindua	D_6__Candidatus Scalindua japonica
OTU1568	Bacteria	Planctomycetes	Planctomycetia	Pirellulales	Lacipirellulaceae	Posidoniimonas	D_6__Posidoniimonas corsicana
OTU157	Bacteria	Chloroflexi	Candidatus Thermofonsia	Candidatus Roseilinea	D_6__Candidatus Roseilinea sp. NK_OTU-006	Unclassified	Unclassified
OTU1571	Bacteria	Chloroflexi	Chloroflexia	Kallotenuales	Kallotenuaceae	Kallotenue	D_6__Kallotenue sp. CFH 73958
OTU1572	Bacteria	Deinococcus-Thermus	Deinococci	Thermales	Thermaceae	Meiothermus	D_6__Meiothermus sp. CFH 77666
OTU1573	Bacteria	Planctomycetes	Planctomycetia	Pirellulales	Lacipirellulaceae	Posidoniimonas	D_6__Posidoniimonas corsicana
OTU1575	Bacteria	Proteobacteria	Deltaproteobacteria	Desulfovibrionales	Desulfovibrionaceae	Fundidesulfovibrio	D_6__Fundidesulfovibrio putealis
OTU1576	Archaea	Euryarchaeota	Methanomicrobia	Methanosarcinales	Candidatus Methanoperedenaceae	Candidatus Methanoperedens	D_6__Candidatus Methanoperedens nitroreducens
OTU1577	Bacteria	Chloroflexi	Ardenticatenia	Ardenticatenales	Ardenticatenaceae	Candidatus Promineofilum	D_6__Candidatus Promineofilum breve
OTU1578	Bacteria	Bacteroidetes	Flavobacteriia	Flavobacteriales	Flavobacteriaceae	Lutibacter	D_6__Lutibacter flavus
OTU158	Bacteria	Chloroflexi	Candidatus Thermofonsia	Candidatus Roseilinea	D_6__Candidatus Roseilinea sp. NK_OTU-006	Unclassified	Unclassified
OTU1580	Archaea	Euryarchaeota	Methanomicrobia	Methanosarcinales	Candidatus Methanoperedenaceae	Candidatus Methanoperedens	D_6__Candidatus Methanoperedens nitroreducens
OTU1584	Bacteria	Bacteroidetes	Cytophagia	Cytophagales	Marivirgaceae	Marivirga	D_6__Marivirga sp. S37H4
OTU1585	Bacteria	Chloroflexi	Chloroflexia	Chloroflexales	Oscillochloridaceae	Oscillochloris	D_6__Oscillochloris trichoides
OTU1586	Bacteria	Verrucomicrobia	Spartobacteria	Chthoniobacterales	Chthoniobacteraceae	Chthoniobacter	D_6__Chthoniobacter flavus
OTU1588	Bacteria	Chloroflexi	Thermoflexia	Thermoflexales	Thermoflexaceae	Thermoflexus	D_6__Thermoflexus hugenholtzii
OTU1589	Bacteria	Nitrospirae	Nitrospira	Nitrospirales	Nitrospiraceae	Nitrospira	D_6__Candidatus Nitrospira inopinata
OTU159	Bacteria	Nitrospirae	Thermodesulfovibrionia	Thermodesulfovibrionales	Dissulfurispiraceae	Dissulfurispira	D_6__Dissulfurispira thermophila
OTU1590	Bacteria	Verrucomicrobia	Opitutae	Opitutales	Opitutaceae	Opitutus	D_6__Opitutus sp. WL0086
OTU1591	Bacteria	Proteobacteria	Deltaproteobacteria	Desulfuromonadales	Syntrophotaleaceae	Syntrophotalea	D_6__Syntrophotalea carbinolica
OTU1593	Bacteria	Proteobacteria	Deltaproteobacteria	Myxococcales	Anaeromyxobacteraceae	Anaeromyxobacter	D_6__Anaeromyxobacter dehalogenans
OTU1594	Bacteria	Proteobacteria	Deltaproteobacteria	Myxococcales	Polyangiaceae	Polyangium	D_6__Polyangium aurulentum
OTU1595	Bacteria	Proteobacteria	Deltaproteobacteria	Myxococcales	Myxococcaceae	Pyxidicoccus	D_6__Pyxidicoccus caerfyrddinensis
OTU1597	Bacteria	Chloroflexi	Thermoflexia	Thermoflexales	Thermoflexaceae	Thermoflexus	D_6__Thermoflexus hugenholtzii
OTU1598	Bacteria	Bacteroidetes	Chitinophagia	Chitinophagales	Chitinophagaceae	Paracnuella	D_6__Paracnuella aquatica
OTU16	Bacteria	Thermodesulfobacteria	Thermodesulfobacteria	Thermodesulfobacteriales	Thermodesulfobacteriaceae	Caldimicrobium	D_6__Caldimicrobium thiodismutans
OTU160	Bacteria	Deinococcus-Thermus	Deinococci	Thermales	Thermaceae	Thermus	D_6__Thermus igniterrae
OTU1601	Bacteria	Proteobacteria	Deltaproteobacteria	Desulfuromonadales	Syntrophotaleaceae	Syntrophotalea	D_6__Syntrophotalea acetylenivorans
OTU1602	Bacteria	Proteobacteria	Deltaproteobacteria	Myxococcales	Archangiaceae	Archangium	D_6__Archangium violaceum
OTU1606	Bacteria	Verrucomicrobia	Spartobacteria	Chthoniobacterales	Chthoniobacteraceae	Chthoniobacter	D_6__Chthoniobacter flavus
OTU1607	Bacteria	Chloroflexi	Ardenticatenia	Ardenticatenales	Ardenticatenaceae	Candidatus Promineofilum	D_6__Candidatus Promineofilum breve
OTU1609	Unclassified	Unclassified	Unclassified	Unclassified	Unclassified	Unclassified	Unclassified
OTU161	Bacteria	Proteobacteria	Deltaproteobacteria	Myxococcales	Anaeromyxobacteraceae	Anaeromyxobacter	D_6__Anaeromyxobacter dehalogenans
OTU1610	Bacteria	Planctomycetes	Candidatus Brocadiia	Candidatus Brocadiales	Candidatus Brocadiaceae	Candidatus Brocadia	D_6__Candidatus Brocadia sinica
OTU1616	Bacteria	Proteobacteria	Deltaproteobacteria	Myxococcales	Archangiaceae	Archangium	D_6__Archangium violaceum
OTU1617	Bacteria	Nitrospirae	Nitrospira	Nitrospirales	Nitrospiraceae	Nitrospira	D_6__Nitrospira sp. ND1
OTU1619	Bacteria	Proteobacteria	Deltaproteobacteria	Myxococcales	Anaeromyxobacteraceae	Anaeromyxobacter	D_6__Anaeromyxobacter sp. K
OTU162	Bacteria	Bacteroidetes	Bacteroidia	Bacteroidales	Tenuifilaceae	Tenuifilum	D_6__Tenuifilum thalassicum
OTU1620	Bacteria	Chloroflexi	Caldilineae	Caldilineales	Caldilineaceae	Caldilinea	D_6__Caldilinea aerophila
OTU1621	Bacteria	Chloroflexi	Thermoflexia	Thermoflexales	Thermoflexaceae	Thermoflexus	D_6__Thermoflexus hugenholtzii
OTU1622	Bacteria	Proteobacteria	Deltaproteobacteria	Myxococcales	Archangiaceae	Archangium	D_6__Archangium violaceum
OTU1623	Bacteria	Chloroflexi	Thermoflexia	Thermoflexales	Thermoflexaceae	Thermoflexus	D_6__Thermoflexus hugenholtzii
OTU1625	Bacteria	Chloroflexi	Thermoflexia	Thermoflexales	Thermoflexaceae	Thermoflexus	D_6__Thermoflexus hugenholtzii
OTU1626	Bacteria	Proteobacteria	Deltaproteobacteria	Desulfuromonadales	Syntrophotaleaceae	Syntrophotalea	D_6__Syntrophotalea acetylenivorans
OTU1627	Bacteria	Proteobacteria	Deltaproteobacteria	Myxococcales	Myxococcaceae	Pyxidicoccus	D_6__Pyxidicoccus sp. SCPEA002
OTU163	Bacteria	Bacteroidetes	Bacteroidia	Bacteroidales	Williamwhitmaniaceae	Williamwhitmania	D_6__Williamwhitmania taraxaci
OTU1630	Bacteria	Chloroflexi	Anaerolineae	Anaerolineales	Anaerolineaceae	Levilinea	D_6__Levilinea saccharolytica
OTU1631	Bacteria	Planctomycetes	Planctomycetia	Isosphaerales	Isosphaeraceae	Tautonia	D_6__Tautonia marina
OTU1632	Bacteria	Proteobacteria	Gammaproteobacteria	Chromatiales	Chromatiaceae	Thiococcus	D_6__Thiococcus pfennigii
OTU1633	Bacteria	Proteobacteria	Deltaproteobacteria	Myxococcales	Polyangiaceae	Sorangium	D_6__Sorangium cellulosum
OTU1634	Bacteria	Chloroflexi	Caldilineae	Caldilineales	Caldilineaceae	Caldilinea	D_6__Caldilinea aerophila
OTU1637	Bacteria	Verrucomicrobia	Opitutae	Opitutales	Opitutaceae	Nibricoccus	D_6__Nibricoccus aquaticus
OTU1638	Bacteria	Chloroflexi	Anaerolineae	Anaerolineales	Anaerolineaceae	Levilinea	D_6__Levilinea saccharolytica
OTU1640	Bacteria	Planctomycetes	Planctomycetia	Planctomycetales	Planctomycetaceae	Planctomyces	D_6__Planctomyces sp. SH-PL14
OTU1642	Bacteria	Nitrospirae	Nitrospira	Nitrospirales	Nitrospiraceae	Nitrospira	D_6__Candidatus Nitrospira inopinata
OTU1643	Bacteria	Acidobacteria	Holophagae	Holophagales	Holophagaceae	Geothrix	D_6__Geothrix fermentans
OTU1644	Bacteria	Chloroflexi	Ardenticatenia	Ardenticatenales	Ardenticatenaceae	Candidatus Promineofilum	D_6__Candidatus Promineofilum breve
OTU1645	Bacteria	Proteobacteria	Deltaproteobacteria	Myxococcales	Archangiaceae	Vitiosangium	D_6__Vitiosangium sp. GDMCC 1.1324
OTU1646	Bacteria	Nitrospirae	Nitrospira	Nitrospirales	Nitrospiraceae	Nitrospira	D_6__Candidatus Nitrospira inopinata
OTU1647	Bacteria	Chloroflexi	Caldilineae	Caldilineales	Caldilineaceae	Caldilinea	D_6__Caldilinea aerophila
OTU1648	Bacteria	Planctomycetes	Planctomycetia	Isosphaerales	Isosphaeraceae	Tautonia	D_6__Tautonia marina
OTU165	Bacteria	Bacteroidetes	Bacteroidia	Bacteroidales	Lentimicrobiaceae	Lentimicrobium	D_6__Lentimicrobium saccharophilum
OTU1651	Bacteria	Verrucomicrobia	Opitutae	Opitutales	Opitutaceae	Nibricoccus	D_6__Nibricoccus aquaticus
OTU1653	Bacteria	Planctomycetes	Planctomycetia	Planctomycetales	Planctomycetaceae	Planctomyces	D_6__Planctomyces sp. SH-PL14
OTU1654	Bacteria	Chloroflexi	Caldilineae	Caldilineales	Caldilineaceae	Caldilinea	D_6__Caldilinea aerophila
OTU1655	Bacteria	Proteobacteria	Gammaproteobacteria	Chromatiales	Ectothiorhodospiraceae	Thioalkalivibrio	D_6__Thioalkalivibrio sp. XN279
OTU1656	Bacteria	Planctomycetes	Planctomycetia	Planctomycetales	Planctomycetaceae	Planctomyces	D_6__Planctomyces sp. SH-PL14
OTU1657	Bacteria	Proteobacteria	Deltaproteobacteria	Bradymonadales	Bradymonadaceae	Lujinxingia	D_6__Lujinxingia vulgaris
OTU1658	Bacteria	Proteobacteria	Deltaproteobacteria	Myxococcales	Myxococcaceae	Pyxidicoccus	D_6__Pyxidicoccus sp. SCPEA002
OTU166	Bacteria	Chloroflexi	Thermoflexia	Thermoflexales	Thermoflexaceae	Thermoflexus	D_6__Thermoflexus hugenholtzii
OTU1660	Bacteria	Verrucomicrobia	Opitutae	Opitutales	Opitutaceae	Nibricoccus	D_6__Nibricoccus aquaticus
OTU1661	Bacteria	Verrucomicrobia	Spartobacteria	Chthoniobacterales	Chthoniobacteraceae	Chthoniobacter	D_6__Chthoniobacter flavus
OTU1662	Bacteria	Chloroflexi	Thermoflexia	Thermoflexales	Thermoflexaceae	Thermoflexus	D_6__Thermoflexus hugenholtzii
OTU1664	Bacteria	Firmicutes	Bacilli	Bacillales	Bacillaceae	Bacillus	D_6__Bacillus sp. ISL-41
OTU1666	Bacteria	Ignavibacteriae	Ignavibacteria	Ignavibacteriales	Ignavibacteriaceae	Ignavibacterium	D_6__Ignavibacterium album
OTU1667	Bacteria	Bacteroidetes	Bacteroidia	Bacteroidales	Tenuifilaceae	Tenuifilum	D_6__Tenuifilum thalassicum
OTU1668	Bacteria	Verrucomicrobia	Opitutae	Opitutales	Opitutaceae	Oleiharenicola	D_6__Oleiharenicola lentus
OTU1669	Bacteria	Planctomycetes	Candidatus Brocadiia	Candidatus Brocadiales	Candidatus Brocadiaceae	Candidatus Brocadia	D_6__Candidatus Brocadia sinica
OTU167	Bacteria	Verrucomicrobia	Opitutae	Puniceicoccales	Puniceicoccaceae	Coraliomargarita	D_6__Coraliomargarita akajimensis
OTU1670	Bacteria	Nitrospirae	Nitrospira	Nitrospirales	Nitrospiraceae	Nitrospira	D_6__Nitrospira sp. ND1
OTU1671	Bacteria	Proteobacteria	Deltaproteobacteria	Myxococcales	Anaeromyxobacteraceae	Anaeromyxobacter	D_6__Anaeromyxobacter sp. K
OTU1672	Bacteria	Chloroflexi	Anaerolineae	Anaerolineales	Anaerolineaceae	Thermanaerothrix	D_6__Thermanaerothrix daxensis
OTU1673	Bacteria	Proteobacteria	Betaproteobacteria	Rhodocyclales	Rhodocyclaceae	Propionivibrio	D_6__Propionivibrio dicarboxylicus
OTU1676	Bacteria	Proteobacteria	Deltaproteobacteria	Myxococcales	Polyangiaceae	Sorangium	D_6__Sorangium cellulosum
OTU1677	Bacteria	Planctomycetes	Planctomycetia	Isosphaerales	Isosphaeraceae	Tautonia	D_6__Tautonia marina
OTU1678	Bacteria	Verrucomicrobia	Spartobacteria	Chthoniobacterales	Chthoniobacteraceae	Chthoniobacter	D_6__Chthoniobacter flavus
OTU1679	Bacteria	Verrucomicrobia	Spartobacteria	Chthoniobacterales	Chthoniobacteraceae	Chthoniobacter	D_6__Chthoniobacter flavus
OTU168	Bacteria	Ignavibacteriae	Ignavibacteria	Ignavibacteriales	Ignavibacteriaceae	Ignavibacterium	D_6__Ignavibacterium album
OTU1681	Bacteria	Planctomycetes	Planctomycetia	Isosphaerales	Isosphaeraceae	Tautonia	D_6__Tautonia marina
OTU1682	Bacteria	Proteobacteria	Deltaproteobacteria	Desulfuromonadales	Syntrophotaleaceae	Syntrophotalea	D_6__Syntrophotalea acetylenivorans
OTU1683	Bacteria	Verrucomicrobia	Opitutae	Opitutales	Opitutaceae	Opitutus	D_6__Opitutus sp. WL0086
OTU1684	Bacteria	Planctomycetes	Candidatus Brocadiia	Candidatus Brocadiales	Candidatus Brocadiaceae	Candidatus Brocadia	D_6__Candidatus Brocadia sinica
OTU1685	Bacteria	Proteobacteria	Betaproteobacteria	Burkholderiales	Rubrivivax	D_6__Rubrivivax sp. A210	Unclassified
OTU1686	Bacteria	Chloroflexi	Candidatus Thermofonsia	Candidatus Roseilinea	D_6__Candidatus Roseilinea sp. NK_OTU-006	Unclassified	Unclassified
OTU1687	Bacteria	Nitrospirae	Nitrospira	Nitrospirales	Nitrospiraceae	Nitrospira	D_6__Candidatus Nitrospira inopinata
OTU1688	Bacteria	Planctomycetes	Planctomycetia	Isosphaerales	Isosphaeraceae	Tautonia	D_6__Tautonia marina
OTU169	Bacteria	Planctomycetes	Planctomycetia	Planctomycetales	Planctomycetaceae	Planctomyces	D_6__Planctomyces sp. SH-PL14
OTU1693	Bacteria	Proteobacteria	Deltaproteobacteria	Myxococcales	Archangiaceae	Archangium	D_6__Archangium violaceum
OTU1694	Bacteria	Firmicutes	Clostridia	Eubacteriales	Clostridiaceae	Alkaliphilus	D_6__Alkaliphilus transvaalensis
OTU1695	Bacteria	Chloroflexi	Thermoflexia	Thermoflexales	Thermoflexaceae	Thermoflexus	D_6__Thermoflexus hugenholtzii
OTU1696	Bacteria	Planctomycetes	Planctomycetia	Isosphaerales	Isosphaeraceae	Tautonia	D_6__Tautonia marina
OTU1697	Bacteria	Proteobacteria	Deltaproteobacteria	Myxococcales	Polyangiaceae	Polyangium	D_6__Polyangium aurulentum
OTU1698	Bacteria	Proteobacteria	Deltaproteobacteria	Myxococcales	Anaeromyxobacteraceae	Anaeromyxobacter	D_6__Anaeromyxobacter dehalogenans
OTU17	Bacteria	Proteobacteria	Gammaproteobacteria	Aeromonadales	Aeromonadaceae	Aeromonas	D_6__Aeromonas salmonicida
OTU170	Bacteria	Planctomycetes	Planctomycetia	Planctomycetales	Planctomycetaceae	Planctomyces	D_6__Planctomyces sp. SH-PL14
OTU1700	Bacteria	Planctomycetes	Planctomycetia	Isosphaerales	Isosphaeraceae	Tautonia	D_6__Tautonia marina
OTU1702	Bacteria	Proteobacteria	Deltaproteobacteria	Desulfobacterales	Desulfobulbaceae	Desulfurivibrio	D_6__Desulfurivibrio alkaliphilus
OTU1704	Bacteria	Verrucomicrobia	Opitutae	Opitutales	Opitutaceae	Opitutus	D_6__Opitutus sp. WL0086
OTU1705	Bacteria	Chloroflexi	Thermoflexia	Thermoflexales	Thermoflexaceae	Thermoflexus	D_6__Thermoflexus hugenholtzii
OTU1707	Bacteria	Proteobacteria	Deltaproteobacteria	Desulfuromonadales	Syntrophotaleaceae	Syntrophotalea	D_6__Syntrophotalea acetylenivorans
OTU1708	Bacteria	Chloroflexi	Thermoflexia	Thermoflexales	Thermoflexaceae	Thermoflexus	D_6__Thermoflexus hugenholtzii
OTU1709	Bacteria	Chloroflexi	Caldilineae	Caldilineales	Caldilineaceae	Caldilinea	D_6__Caldilinea aerophila
OTU171	Bacteria	Chloroflexi	Ardenticatenia	Ardenticatenales	Ardenticatenaceae	Candidatus Promineofilum	D_6__Candidatus Promineofilum breve
OTU1713	Bacteria	Proteobacteria	Deltaproteobacteria	Myxococcales	Anaeromyxobacteraceae	Anaeromyxobacter	D_6__Anaeromyxobacter sp. PSR-1
OTU1714	Bacteria	Chloroflexi	Thermoflexia	Thermoflexales	Thermoflexaceae	Thermoflexus	D_6__Thermoflexus hugenholtzii
OTU1716	Bacteria	Verrucomicrobia	Spartobacteria	Chthoniobacterales	Chthoniobacteraceae	Chthoniobacter	D_6__Chthoniobacter flavus
OTU1717	Bacteria	Proteobacteria	Deltaproteobacteria	Desulfobacterales	Desulfobulbaceae	Desulfurivibrio	D_6__Desulfurivibrio alkaliphilus
OTU1719	Bacteria	Chloroflexi	Caldilineae	Caldilineales	Caldilineaceae	Caldilinea	D_6__Caldilinea aerophila
OTU172	Bacteria	Chloroflexi	Caldilineae	Caldilineales	Caldilineaceae	Caldilinea	D_6__Caldilinea aerophila
OTU1720	Bacteria	Proteobacteria	Deltaproteobacteria	Desulfuromonadales	Syntrophotaleaceae	Syntrophotalea	D_6__Syntrophotalea acetylenivorans
OTU1721	Bacteria	Chloroflexi	Thermoflexia	Thermoflexales	Thermoflexaceae	Thermoflexus	D_6__Thermoflexus hugenholtzii
OTU1723	Bacteria	Verrucomicrobia	Opitutae	Opitutales	Opitutaceae	Nibricoccus	D_6__Nibricoccus aquaticus
OTU1725	Bacteria	Proteobacteria	Deltaproteobacteria	Desulfuromonadales	Syntrophotaleaceae	Syntrophotalea	D_6__Syntrophotalea acetylenivorans
OTU1728	Bacteria	Planctomycetes	Planctomycetia	Pirellulales	Thermoguttaceae	Thermogutta	D_6__Thermogutta terrifontis
OTU173	Bacteria	Spirochaetes	Spirochaetia	Leptospirales	Leptospiraceae	Leptonema	D_6__Leptonema illini
OTU1730	Bacteria	Proteobacteria	Deltaproteobacteria	Myxococcales	Anaeromyxobacteraceae	Anaeromyxobacter	D_6__Anaeromyxobacter sp. K
OTU1731	Bacteria	Proteobacteria	Deltaproteobacteria	Myxococcales	Polyangiaceae	Sorangium	D_6__Sorangium cellulosum
OTU1732	Bacteria	Chloroflexi	Thermoflexia	Thermoflexales	Thermoflexaceae	Thermoflexus	D_6__Thermoflexus hugenholtzii
OTU1735	Bacteria	Verrucomicrobia	Opitutae	Opitutales	Opitutaceae	Nibricoccus	D_6__Nibricoccus aquaticus
OTU1736	Bacteria	Proteobacteria	Deltaproteobacteria	Myxococcales	Archangiaceae	Archangium	D_6__Archangium violaceum
OTU1737	Bacteria	Deinococcus-Thermus	Deinococci	Thermales	Thermaceae	Meiothermus	D_6__Meiothermus sp. CFH 77666
OTU174	Bacteria	Chloroflexi	Thermoflexia	Thermoflexales	Thermoflexaceae	Thermoflexus	D_6__Thermoflexus hugenholtzii
OTU1741	Bacteria	Proteobacteria	Deltaproteobacteria	Desulfuromonadales	Geobacteraceae	Geobacter	D_6__Geobacter pickeringii
OTU1745	Bacteria	Proteobacteria	Deltaproteobacteria	Myxococcales	Polyangiaceae	Sorangium	D_6__Sorangium cellulosum
OTU1746	Bacteria	Verrucomicrobia	Opitutae	Opitutales	Opitutaceae	Nibricoccus	D_6__Nibricoccus aquaticus
OTU1748	Bacteria	Bacteroidetes	Cytophagia	Cytophagales	Cyclobacteriaceae	Belliella	D_6__Belliella baltica
OTU1749	Bacteria	Acidobacteria	Holophagae	Holophagales	Holophagaceae	Geothrix	D_6__Geothrix fermentans
OTU175	Bacteria	Planctomycetes	Planctomycetia	Planctomycetales	Planctomycetaceae	Rubinisphaera	D_6__Rubinisphaera sp. JC658
OTU1752	Bacteria	Planctomycetes	Candidatus Brocadiia	Candidatus Brocadiales	Candidatus Brocadiaceae	Candidatus Brocadia	D_6__Candidatus Brocadia sinica
OTU1758	Bacteria	Deinococcus-Thermus	Deinococci	Thermales	Thermaceae	Meiothermus	D_6__Meiothermus luteus
OTU176	Bacteria	Planctomycetes	Planctomycetia	Pirellulales	Thermoguttaceae	Thermogutta	D_6__Thermogutta terrifontis
OTU1760	Bacteria	Planctomycetes	Planctomycetia	Isosphaerales	Isosphaeraceae	Tautonia	D_6__Tautonia marina
OTU1761	Bacteria	Verrucomicrobia	Opitutae	Opitutales	Opitutaceae	Nibricoccus	D_6__Nibricoccus aquaticus
OTU1762	Bacteria	Verrucomicrobia	Opitutae	Opitutales	Opitutaceae	Nibricoccus	D_6__Nibricoccus aquaticus
OTU1764	Bacteria	Bacteroidetes	Flavobacteriia	Flavobacteriales	Flavobacteriaceae	Flavobacterium	D_6__Flavobacterium succinicans
OTU1767	Bacteria	Chloroflexi	Thermoflexia	Thermoflexales	Thermoflexaceae	Thermoflexus	D_6__Thermoflexus hugenholtzii
OTU1769	Bacteria	Chloroflexi	Thermoflexia	Thermoflexales	Thermoflexaceae	Thermoflexus	D_6__Thermoflexus hugenholtzii
OTU177	Bacteria	Nitrospirae	Nitrospira	Nitrospirales	Nitrospiraceae	Nitrospira	D_6__Candidatus Nitrospira inopinata
OTU1772	Bacteria	Bacteroidetes	Cytophagia	Cytophagales	Cyclobacteriaceae	Pleomorphovibrio	D_6__Pleomorphovibrio marinus
OTU1773	Bacteria	Chloroflexi	Thermoflexia	Thermoflexales	Thermoflexaceae	Thermoflexus	D_6__Thermoflexus hugenholtzii
OTU1774	Bacteria	Planctomycetes	Candidatus Brocadiia	Candidatus Brocadiales	Candidatus Brocadiaceae	Candidatus Brocadia	D_6__Candidatus Brocadia sinica
OTU1775	Bacteria	Chloroflexi	Thermoflexia	Thermoflexales	Thermoflexaceae	Thermoflexus	D_6__Thermoflexus hugenholtzii
OTU1777	Bacteria	Proteobacteria	Deltaproteobacteria	Myxococcales	Archangiaceae	Archangium	D_6__Archangium violaceum
OTU1778	Bacteria	Proteobacteria	Deltaproteobacteria	Myxococcales	Kofleriaceae	Haliangium	D_6__Haliangium sp. UPWRP_2
OTU178	Bacteria	Thermodesulfobacteria	Thermodesulfobacteria	Thermodesulfobacteriales	Thermodesulfobacteriaceae	Caldimicrobium	D_6__Caldimicrobium thiodismutans
OTU1782	Bacteria	Proteobacteria	Deltaproteobacteria	Myxococcales	Archangiaceae	Vitiosangium	D_6__Vitiosangium sp. GDMCC 1.1324
OTU1783	Bacteria	Proteobacteria	Deltaproteobacteria	Myxococcales	Anaeromyxobacteraceae	Anaeromyxobacter	D_6__Anaeromyxobacter sp. K
OTU1787	Bacteria	Actinobacteria	Actinomycetia	Micromonosporales	Micromonosporaceae	Micromonospora	D_6__Micromonospora polyrhachis
OTU1788	Bacteria	Nitrospirae	Nitrospira	Nitrospirales	Nitrospiraceae	Nitrospira	D_6__Candidatus Nitrospira inopinata
OTU1789	Bacteria	Proteobacteria	Deltaproteobacteria	Desulfuromonadales	Syntrophotaleaceae	Syntrophotalea	D_6__Syntrophotalea carbinolica
OTU179	Bacteria	Ignavibacteriae	Ignavibacteria	Ignavibacteriales	Ignavibacteriaceae	Ignavibacterium	D_6__Ignavibacterium album
OTU1794	Bacteria	Proteobacteria	Deltaproteobacteria	Myxococcales	Anaeromyxobacteraceae	Anaeromyxobacter	D_6__Anaeromyxobacter dehalogenans
OTU1795	Bacteria	Chloroflexi	Caldilineae	Caldilineales	Caldilineaceae	Caldilinea	D_6__Caldilinea aerophila
OTU1799	Bacteria	Chloroflexi	Candidatus Thermofonsia	Candidatus Roseilinea	D_6__Candidatus Roseilinea sp. NK_OTU-006	Unclassified	Unclassified
OTU18	Bacteria	Proteobacteria	Deltaproteobacteria	Myxococcales	Polyangiaceae	Sorangium	D_6__Sorangium cellulosum
OTU180	Bacteria	Proteobacteria	Deltaproteobacteria	Desulfuromonadales	Syntrophotaleaceae	Syntrophotalea	D_6__Syntrophotalea acetylenivorans
OTU1800	Bacteria	Verrucomicrobia	Opitutae	Opitutales	Opitutaceae	Oleiharenicola	D_6__Oleiharenicola lentus
OTU1802	Bacteria	Proteobacteria	Deltaproteobacteria	Myxococcales	Anaeromyxobacteraceae	Anaeromyxobacter	D_6__Anaeromyxobacter dehalogenans
OTU1804	Bacteria	Proteobacteria	Deltaproteobacteria	Myxococcales	Anaeromyxobacteraceae	Anaeromyxobacter	D_6__Anaeromyxobacter sp. K
OTU1806	Bacteria	Proteobacteria	Deltaproteobacteria	Myxococcales	Archangiaceae	Archangium	D_6__Archangium violaceum
OTU181	Bacteria	Chloroflexi	Anaerolineae	Anaerolineales	Anaerolineaceae	Anaerolinea	D_6__Anaerolinea thermolimosa
OTU1815	Bacteria	Ignavibacteriae	Ignavibacteria	Ignavibacteriales	Ignavibacteriaceae	Ignavibacterium	D_6__Ignavibacterium album
OTU1816	Bacteria	Chloroflexi	Thermoflexia	Thermoflexales	Thermoflexaceae	Thermoflexus	D_6__Thermoflexus hugenholtzii
OTU1817	Bacteria	Verrucomicrobia	Opitutae	Puniceicoccales	Puniceicoccaceae	Coraliomargarita	D_6__Coraliomargarita akajimensis
OTU1819	Archaea	Candidatus Thermoplasmatota	Thermoplasmata	Thermoplasmatales	Ferroplasmaceae	Ferroplasma	D_6__Ferroplasma acidiphilum
OTU182	Bacteria	Thermotogae	Thermotogae	Thermotogales	Thermotogaceae	Thermotoga	D_6__Thermotoga profunda
OTU1822	Bacteria	Proteobacteria	Deltaproteobacteria	Desulfuromonadales	Geobacteraceae	Trichlorobacter	D_6__Trichlorobacter lovleyi
OTU1823	Bacteria	Planctomycetes	Candidatus Brocadiia	Candidatus Brocadiales	Candidatus Scalinduaceae	Candidatus Scalindua	D_6__Candidatus Scalindua japonica
OTU1826	Bacteria	Proteobacteria	Deltaproteobacteria	Myxococcales	Archangiaceae	Archangium	D_6__Archangium violaceum
OTU1828	Bacteria	Verrucomicrobia	Opitutae	Opitutales	Opitutaceae	Nibricoccus	D_6__Nibricoccus aquaticus
OTU1829	Bacteria	Cyanobacteria	Pseudanabaenales	Leptolyngbyaceae	Leptolyngbya	D_6__Leptolyngbya sp. 7M	Unclassified
OTU183	Bacteria	Deinococcus-Thermus	Deinococci	Thermales	Thermaceae	Meiothermus	D_6__Meiothermus sp. CFH 77666
OTU1832	Bacteria	Proteobacteria	Deltaproteobacteria	Myxococcales	Anaeromyxobacteraceae	Anaeromyxobacter	D_6__Anaeromyxobacter sp. K
OTU1836	Bacteria	Verrucomicrobia	Opitutae	Opitutales	Opitutaceae	Nibricoccus	D_6__Nibricoccus aquaticus
OTU1837	Bacteria	Planctomycetes	Planctomycetia	Pirellulales	Pirellulaceae	Bremerella	D_6__Bremerella volcania
OTU184	Bacteria	Proteobacteria	Deltaproteobacteria	Myxococcales	Polyangiaceae	Sorangium	D_6__Sorangium cellulosum
OTU1843	Bacteria	Deinococcus-Thermus	Deinococci	Thermales	Thermaceae	Thermus	D_6__Thermus thermamylovorans
OTU1844	Bacteria	Verrucomicrobia	Spartobacteria	Chthoniobacterales	Chthoniobacteraceae	Chthoniobacter	D_6__Chthoniobacter flavus
OTU1845	Bacteria	Proteobacteria	Deltaproteobacteria	Myxococcales	Archangiaceae	Cystobacter	D_6__Cystobacter gracilis
OTU1846	Bacteria	Proteobacteria	Deltaproteobacteria	Myxococcales	Archangiaceae	Vitiosangium	D_6__Vitiosangium sp. GDMCC 1.1324
OTU185	Bacteria	Verrucomicrobia	Spartobacteria	Chthoniobacterales	Chthoniobacteraceae	Chthoniobacter	D_6__Chthoniobacter flavus
OTU1851	Bacteria	Planctomycetes	Candidatus Brocadiia	Candidatus Brocadiales	Candidatus Brocadiaceae	Candidatus Brocadia	D_6__Candidatus Brocadia sinica
OTU1852	Bacteria	Bacteroidetes	Bacteroidia	Bacteroidales	Tannerellaceae	Tannerella	D_6__Tannerella forsythia
OTU1856	Bacteria	Proteobacteria	Deltaproteobacteria	Myxococcales	Anaeromyxobacteraceae	Anaeromyxobacter	D_6__Anaeromyxobacter dehalogenans
OTU1859	Bacteria	Cyanobacteria	Nostocales	Hapalosiphonaceae	Fischerella	D_6__Fischerella thermalis	Unclassified
OTU186	Bacteria	Chloroflexi	Thermoflexia	Thermoflexales	Thermoflexaceae	Thermoflexus	D_6__Thermoflexus hugenholtzii
OTU1869	Bacteria	Acidobacteria	Holophagae	Holophagales	Holophagaceae	Geothrix	D_6__Geothrix fermentans
OTU187	Bacteria	Firmicutes	Clostridia	Eubacteriales	Peptococcaceae	Desulfosporosinus	D_6__Desulfosporosinus fructosivorans
OTU1871	Bacteria	Firmicutes	Bacilli	Bacillales	Bacillaceae	Bacillus	D_6__Bacillus sp. ISL-41
OTU1874	Bacteria	Thermodesulfobacteria	Thermodesulfobacteria	Thermodesulfobacteriales	Thermodesulfobacteriaceae	Caldimicrobium	D_6__Caldimicrobium thiodismutans
OTU1877	Bacteria	Bacteroidetes	Bacteroidia	Bacteroidales	Porphyromonadaceae	Porphyromonas	D_6__Porphyromonas macacae
OTU1878	Bacteria	Planctomycetes	Planctomycetia	Pirellulales	Pirellulaceae	Bremerella	D_6__Bremerella volcania
OTU1879	Bacteria	Planctomycetes	Planctomycetia	Pirellulales	Pirellulaceae	Bremerella	D_6__Bremerella volcania
OTU188	Bacteria	Cyanobacteria	Pseudanabaenales	Leptolyngbyaceae	Leptolyngbya	D_6__Leptolyngbya sp. 7M	Unclassified
OTU1881	Bacteria	Planctomycetes	Planctomycetia	Pirellulales	Lacipirellulaceae	Posidoniimonas	D_6__Posidoniimonas corsicana
OTU1885	Bacteria	Cyanobacteria	Pseudanabaenales	Leptolyngbyaceae	Leptolyngbya	D_6__Leptolyngbya sp. 7M	Unclassified
OTU1887	Bacteria	Planctomycetes	Candidatus Brocadiia	Candidatus Brocadiales	Candidatus Brocadiaceae	Candidatus Brocadia	D_6__Candidatus Brocadia sinica
OTU1888	Bacteria	Planctomycetes	Candidatus Brocadiia	Candidatus Brocadiales	Candidatus Scalinduaceae	Candidatus Scalindua	D_6__Candidatus Scalindua japonica
OTU189	Bacteria	Bacteroidetes	Cytophagia	Cytophagales	Cyclobacteriaceae	Cecembia	D_6__Cecembia calidifontis
OTU1890	Bacteria	Chloroflexi	Ardenticatenia	Ardenticatenales	Ardenticatenaceae	Candidatus Promineofilum	D_6__Candidatus Promineofilum breve
OTU1891	Bacteria	Chloroflexi	Chloroflexia	Chloroflexales	Roseiflexaceae	Roseiflexus	D_6__Roseiflexus castenholzii
OTU1893	Bacteria	Chloroflexi	Candidatus Thermofonsia	Candidatus Roseilinea	D_6__Candidatus Roseilinea sp. NK_OTU-006	Unclassified	Unclassified
OTU1894	Bacteria	Chloroflexi	Candidatus Thermofonsia	Candidatus Roseilinea	D_6__Candidatus Roseilinea sp. NK_OTU-006	Unclassified	Unclassified
OTU1897	Bacteria	Chloroflexi	Candidatus Thermofonsia	Candidatus Roseilinea	D_6__Candidatus Roseilinea sp. NK_OTU-006	Unclassified	Unclassified
OTU1898	Bacteria	Proteobacteria	Deltaproteobacteria	Myxococcales	Anaeromyxobacteraceae	Anaeromyxobacter	D_6__Anaeromyxobacter sp. K
OTU19	Bacteria	Planctomycetes	Planctomycetia	Pirellulales	Thermoguttaceae	Thermogutta	D_6__Thermogutta terrifontis
OTU190	Archaea	Euryarchaeota	Methanomicrobia	Methanosarcinales	Candidatus Methanoperedenaceae	Candidatus Methanoperedens	D_6__Candidatus Methanoperedens nitroreducens
OTU1905	Bacteria	Proteobacteria	Deltaproteobacteria	Desulfuromonadales	Syntrophotaleaceae	Syntrophotalea	D_6__Syntrophotalea acetylenivorans
OTU1906	Bacteria	Planctomycetes	Planctomycetia	Pirellulales	Thermoguttaceae	Thermogutta	D_6__Thermogutta terrifontis
OTU1909	Bacteria	Planctomycetes	Candidatus Brocadiia	Candidatus Brocadiales	Candidatus Scalinduaceae	Candidatus Scalindua	D_6__Candidatus Scalindua japonica
OTU191	Bacteria	Chloroflexi	Candidatus Thermofonsia	Candidatus Roseilinea	D_6__Candidatus Roseilinea sp. NK_OTU-006	Unclassified	Unclassified
OTU1912	Bacteria	Chloroflexi	Ardenticatenia	Ardenticatenales	Ardenticatenaceae	Candidatus Promineofilum	D_6__Candidatus Promineofilum breve
OTU1914	Bacteria	Verrucomicrobia	Spartobacteria	Chthoniobacterales	Chthoniobacteraceae	Chthoniobacter	D_6__Chthoniobacter flavus
OTU1918	Bacteria	Proteobacteria	Deltaproteobacteria	Myxococcales	Archangiaceae	Archangium	D_6__Archangium violaceum
OTU1919	Bacteria	Proteobacteria	Deltaproteobacteria	Myxococcales	Archangiaceae	Archangium	D_6__Archangium violaceum
OTU192	Bacteria	Chloroflexi	Anaerolineae	Anaerolineales	Anaerolineaceae	Anaerolinea	D_6__Anaerolinea thermolimosa
OTU1924	Bacteria	Proteobacteria	Deltaproteobacteria	Myxococcales	Anaeromyxobacteraceae	Anaeromyxobacter	D_6__Anaeromyxobacter dehalogenans
OTU1925	Bacteria	Proteobacteria	Deltaproteobacteria	Myxococcales	Archangiaceae	Vitiosangium	D_6__Vitiosangium sp. GDMCC 1.1324
OTU193	Bacteria	Verrucomicrobia	Verrucomicrobiae	Verrucomicrobiales	Verrucomicrobia subdivision 3	Limisphaera	D_6__Limisphaera ngatamarikiensis
OTU1931	Bacteria	Proteobacteria	Deltaproteobacteria	Myxococcales	Anaeromyxobacteraceae	Anaeromyxobacter	D_6__Anaeromyxobacter sp. Fw109-5
OTU1933	Bacteria	Proteobacteria	Deltaproteobacteria	Desulfuromonadales	Syntrophotaleaceae	Syntrophotalea	D_6__Syntrophotalea acetylenivorans
OTU1934	Bacteria	Verrucomicrobia	Opitutae	Opitutales	Opitutaceae	Nibricoccus	D_6__Nibricoccus aquaticus
OTU1935	Bacteria	Chloroflexi	Thermoflexia	Thermoflexales	Thermoflexaceae	Thermoflexus	D_6__Thermoflexus hugenholtzii
OTU1937	Bacteria	Planctomycetes	Planctomycetia	Isosphaerales	Isosphaeraceae	Tautonia	D_6__Tautonia marina
OTU1938	Bacteria	Acidobacteria	Holophagae	Holophagales	Holophagaceae	Geothrix	D_6__Geothrix fermentans
OTU194	Bacteria	Chloroflexi	Thermoflexia	Thermoflexales	Thermoflexaceae	Thermoflexus	D_6__Thermoflexus hugenholtzii
OTU1941	Bacteria	Planctomycetes	Candidatus Brocadiia	Candidatus Brocadiales	Candidatus Brocadiaceae	Candidatus Brocadia	D_6__Candidatus Brocadia sinica
OTU1942	Bacteria	Bacteroidetes	Bacteroidia	Bacteroidales	Lentimicrobiaceae	Lentimicrobium	D_6__Lentimicrobium saccharophilum
OTU1944	Bacteria	Acidobacteria	Holophagae	Holophagales	Holophagaceae	Geothrix	D_6__Geothrix fermentans
OTU1945	Bacteria	Acidobacteria	Holophagae	Holophagales	Holophagaceae	Geothrix	D_6__Geothrix fermentans
OTU1949	Bacteria	Chloroflexi	Caldilineae	Caldilineales	Caldilineaceae	Caldilinea	D_6__Caldilinea aerophila
OTU195	Bacteria	Proteobacteria	Deltaproteobacteria	Myxococcales	Polyangiaceae	Sorangium	D_6__Sorangium cellulosum
OTU1951	Bacteria	Aquificae	Aquificae	Aquificales	Aquificaceae	Hydrogenobacter	D_6__Hydrogenobacter sp. T-8
OTU1952	Bacteria	Firmicutes	Clostridia	Eubacteriales	Symbiobacteriaceae	Symbiobacterium	D_6__Symbiobacterium terraclitae
OTU1953	Bacteria	Chloroflexi	Caldilineae	Caldilineales	Caldilineaceae	Caldilinea	D_6__Caldilinea aerophila
OTU1954	Bacteria	Proteobacteria	Betaproteobacteria	Rhodocyclales	Rhodocyclaceae	Propionivibrio	D_6__Propionivibrio dicarboxylicus
OTU1955	Bacteria	Planctomycetes	Candidatus Brocadiia	Candidatus Brocadiales	Candidatus Brocadiaceae	Candidatus Brocadia	D_6__Candidatus Brocadia sinica
OTU1956	Bacteria	Bacteroidetes	Chitinophagia	Chitinophagales	Chitinophagaceae	Paracnuella	D_6__Paracnuella aquatica
OTU1958	Bacteria	Planctomycetes	Candidatus Brocadiia	Candidatus Brocadiales	Candidatus Brocadiaceae	Candidatus Brocadia	D_6__Candidatus Brocadia sinica
OTU196	Bacteria	Chloroflexi	Anaerolineae	Anaerolineales	Anaerolineaceae	Anaerolinea	D_6__Anaerolinea thermolimosa
OTU1961	Bacteria	Planctomycetes	Planctomycetia	Isosphaerales	Isosphaeraceae	Tautonia	D_6__Tautonia marina
OTU1964	Bacteria	Acidobacteria	Holophagae	Holophagales	Holophagaceae	Geothrix	D_6__Geothrix fermentans
OTU197	Bacteria	Chloroflexi	Thermoflexia	Thermoflexales	Thermoflexaceae	Thermoflexus	D_6__Thermoflexus hugenholtzii
OTU1979	Bacteria	Planctomycetes	Planctomycetia	Pirellulales	Thermoguttaceae	Thermogutta	D_6__Thermogutta terrifontis
OTU198	Bacteria	Proteobacteria	Deltaproteobacteria	Desulfuromonadales	Syntrophotaleaceae	Syntrophotalea	D_6__Syntrophotalea acetylenivorans
OTU1982	Bacteria	Proteobacteria	Deltaproteobacteria	Myxococcales	Archangiaceae	Archangium	D_6__Archangium violaceum
OTU1985	Bacteria	Chloroflexi	Chloroflexia	Chloroflexales	Oscillochloridaceae	Oscillochloris	D_6__Oscillochloris trichoides
OTU1986	Bacteria	Planctomycetes	Candidatus Brocadiia	Candidatus Brocadiales	Candidatus Brocadiaceae	Candidatus Brocadia	D_6__Candidatus Brocadia sinica
OTU1988	Bacteria	Proteobacteria	Deltaproteobacteria	Myxococcales	Archangiaceae	Archangium	D_6__Archangium violaceum
OTU199	Bacteria	Planctomycetes	Planctomycetia	Planctomycetales	Planctomycetaceae	Caulifigura	D_6__Caulifigura coniformis
OTU1990	Bacteria	Ignavibacteriae	Ignavibacteria	Ignavibacteriales	Melioribacteraceae	Melioribacter	D_6__Melioribacter roseus
OTU1995	Bacteria	Planctomycetes	Planctomycetia	Pirellulales	Lacipirellulaceae	Posidoniimonas	D_6__Posidoniimonas corsicana
OTU2	Bacteria	Chloroflexi	Caldilineae	Caldilineales	Caldilineaceae	Caldilinea	D_6__Caldilinea aerophila
OTU20	Bacteria	Proteobacteria	Deltaproteobacteria	Myxococcales	Anaeromyxobacteraceae	Anaeromyxobacter	D_6__Anaeromyxobacter sp. K
OTU200	Bacteria	Chloroflexi	Thermoflexia	Thermoflexales	Thermoflexaceae	Thermoflexus	D_6__Thermoflexus hugenholtzii
OTU2000	Bacteria	Planctomycetes	Planctomycetia	Pirellulales	Lacipirellulaceae	Posidoniimonas	D_6__Posidoniimonas corsicana
OTU2008	Bacteria	Verrucomicrobia	Opitutae	Opitutales	Opitutaceae	Nibricoccus	D_6__Nibricoccus aquaticus
OTU2009	Bacteria	Cyanobacteria	Pseudanabaenales	Leptolyngbyaceae	Leptolyngbya	D_6__Leptolyngbya sp. 7M	Unclassified
OTU201	Bacteria	Chloroflexi	Thermoflexia	Thermoflexales	Thermoflexaceae	Thermoflexus	D_6__Thermoflexus hugenholtzii
OTU2015	Bacteria	Proteobacteria	Deltaproteobacteria	Myxococcales	Archangiaceae	Archangium	D_6__Archangium violaceum
OTU2018	Bacteria	Acidobacteria	Holophagae	Holophagales	Holophagaceae	Geothrix	D_6__Geothrix fermentans
OTU202	Bacteria	Proteobacteria	Deltaproteobacteria	Myxococcales	Archangiaceae	Archangium	D_6__Archangium violaceum
OTU2022	Bacteria	Proteobacteria	Deltaproteobacteria	Myxococcales	Archangiaceae	Vitiosangium	D_6__Vitiosangium sp. GDMCC 1.1324
OTU2025	Bacteria	Planctomycetes	Planctomycetia	Isosphaerales	Isosphaeraceae	Tautonia	D_6__Tautonia marina
OTU2026	Bacteria	Chloroflexi	Caldilineae	Caldilineales	Caldilineaceae	Caldilinea	D_6__Caldilinea aerophila
OTU203	Bacteria	Chloroflexi	Thermoflexia	Thermoflexales	Thermoflexaceae	Thermoflexus	D_6__Thermoflexus hugenholtzii
OTU2033	Bacteria	Planctomycetes	Planctomycetia	Pirellulales	Lacipirellulaceae	Posidoniimonas	D_6__Posidoniimonas corsicana
OTU2034	Bacteria	Ignavibacteriae	Ignavibacteria	Ignavibacteriales	Melioribacteraceae	Melioribacter	D_6__Melioribacter roseus
OTU204	Bacteria	Proteobacteria	Deltaproteobacteria	Myxococcales	Polyangiaceae	Sorangium	D_6__Sorangium cellulosum
OTU2041	Bacteria	Proteobacteria	Deltaproteobacteria	Desulfuromonadales	Syntrophotaleaceae	Syntrophotalea	D_6__Syntrophotalea acetylenivorans
OTU2048	Bacteria	Firmicutes	Clostridia	Eubacteriales	Clostridiales Family XVI. Incertae Sedis	Carboxydocella	Unclassified
OTU205	Bacteria	Proteobacteria	Deltaproteobacteria	Myxococcales	Archangiaceae	Vitiosangium	D_6__Vitiosangium sp. GDMCC 1.1324
OTU206	Bacteria	Chloroflexi	Thermoflexia	Thermoflexales	Thermoflexaceae	Thermoflexus	D_6__Thermoflexus hugenholtzii
OTU2063	Bacteria	Chloroflexi	Chloroflexia	Kallotenuales	Kallotenuaceae	Kallotenue	D_6__Kallotenue sp. CFH 73958
OTU2066	Bacteria	Proteobacteria	Deltaproteobacteria	Myxococcales	Myxococcaceae	Myxococcus	D_6__Myxococcus llanfairpwllgwyngyllgogerychwyrndrobwllllantysiliogogogochensis
OTU2067	Bacteria	Chloroflexi	Chloroflexia	Chloroflexales	Roseiflexaceae	Roseiflexus	D_6__Roseiflexus sp. RS-1
OTU2069	Archaea	Euryarchaeota	Methanomicrobia	Methanosarcinales	Candidatus Methanoperedenaceae	Candidatus Methanoperedens	D_6__Candidatus Methanoperedens nitroreducens
OTU207	Bacteria	Verrucomicrobia	Spartobacteria	Chthoniobacterales	Chthoniobacteraceae	Chthoniobacter	D_6__Chthoniobacter flavus
OTU208	Bacteria	Planctomycetes	Planctomycetia	Pirellulales	Lacipirellulaceae	Posidoniimonas	D_6__Posidoniimonas corsicana
OTU2080	Bacteria	Proteobacteria	Gammaproteobacteria	Alteromonadales	Colwelliaceae	Thalassotalea	D_6__Thalassotalea crassostreae
OTU2092	Bacteria	Planctomycetes	Candidatus Brocadiia	Candidatus Brocadiales	Candidatus Brocadiaceae	Candidatus Brocadia	D_6__Candidatus Brocadia sinica
OTU2094	Bacteria	Planctomycetes	Planctomycetia	Isosphaerales	Isosphaeraceae	Tautonia	D_6__Tautonia marina
OTU21	Bacteria	Proteobacteria	Deltaproteobacteria	Myxococcales	Anaeromyxobacteraceae	Anaeromyxobacter	D_6__Anaeromyxobacter sp. Fw109-5
OTU210	Bacteria	Proteobacteria	Deltaproteobacteria	Myxococcales	Myxococcaceae	Myxococcus	D_6__Myxococcus sp. SCHIC003
OTU2102	Bacteria	Thermodesulfobacteria	Thermodesulfobacteria	Thermodesulfobacteriales	Thermodesulfobacteriaceae	Caldimicrobium	D_6__Caldimicrobium thiodismutans
OTU211	Bacteria	Chloroflexi	Thermoflexia	Thermoflexales	Thermoflexaceae	Thermoflexus	D_6__Thermoflexus hugenholtzii
OTU2110	Bacteria	Proteobacteria	Deltaproteobacteria	Myxococcales	Myxococcaceae	Corallococcus	D_6__Corallococcus llansteffanensis
OTU2111	Bacteria	Proteobacteria	Deltaproteobacteria	Myxococcales	Archangiaceae	Vitiosangium	D_6__Vitiosangium sp. GDMCC 1.1324
OTU212	Archaea	Euryarchaeota	Methanomicrobia	Methanosarcinales	Candidatus Methanoperedenaceae	Candidatus Methanoperedens	D_6__Candidatus Methanoperedens nitroreducens
OTU2120	Bacteria	Verrucomicrobia	Opitutae	Opitutales	Opitutaceae	Nibricoccus	D_6__Nibricoccus aquaticus
OTU2127	Bacteria	Verrucomicrobia	Opitutae	Opitutales	Opitutaceae	Nibricoccus	D_6__Nibricoccus aquaticus
OTU213	Bacteria	Cyanobacteria	Nostocales	Hapalosiphonaceae	Fischerella	D_6__Fischerella thermalis	Unclassified
OTU2134	Bacteria	Chloroflexi	Thermoflexia	Thermoflexales	Thermoflexaceae	Thermoflexus	D_6__Thermoflexus hugenholtzii
OTU2136	Bacteria	Deinococcus-Thermus	Deinococci	Thermales	Thermaceae	Thermus	D_6__Thermus igniterrae
OTU214	Bacteria	Verrucomicrobia	Opitutae	Opitutales	Opitutaceae	Nibricoccus	D_6__Nibricoccus aquaticus
OTU2143	Bacteria	Ignavibacteriae	Ignavibacteria	Ignavibacteriales	Ignavibacteriaceae	Ignavibacterium	D_6__Ignavibacterium album
OTU2149	Bacteria	Proteobacteria	Betaproteobacteria	Rhodocyclales	Rhodocyclaceae	Propionivibrio	D_6__Propionivibrio dicarboxylicus
OTU215	Bacteria	Planctomycetes	Planctomycetia	Pirellulales	Pirellulaceae	Bremerella	D_6__Bremerella volcania
OTU2151	Bacteria	Nitrospirae	Thermodesulfovibrionia	Thermodesulfovibrionales	Dissulfurispiraceae	Dissulfurispira	D_6__Dissulfurispira thermophila
OTU2157	Bacteria	Nitrospirae	Nitrospira	Nitrospirales	Nitrospiraceae	Nitrospira	D_6__Candidatus Nitrospira inopinata
OTU2161	Bacteria	Chloroflexi	Ardenticatenia	Ardenticatenales	Ardenticatenaceae	Candidatus Promineofilum	D_6__Candidatus Promineofilum breve
OTU2163	Bacteria	Chloroflexi	Caldilineae	Caldilineales	Caldilineaceae	Caldilinea	D_6__Caldilinea aerophila
OTU2165	Bacteria	Ignavibacteriae	Ignavibacteria	Ignavibacteriales	Ignavibacteriaceae	Ignavibacterium	D_6__Ignavibacterium album
OTU2168	Bacteria	Proteobacteria	Deltaproteobacteria	Myxococcales	Myxococcaceae	Myxococcus	D_6__Myxococcus vastator
OTU217	Bacteria	Deinococcus-Thermus	Deinococci	Thermales	Thermaceae	Meiothermus	D_6__Meiothermus sp. CFH 77666
OTU2177	Bacteria	Verrucomicrobia	Opitutae	Opitutales	Opitutaceae	Nibricoccus	D_6__Nibricoccus aquaticus
OTU2179	Bacteria	Chloroflexi	Candidatus Thermofonsia	Candidatus Roseilinea	D_6__Candidatus Roseilinea sp. NK_OTU-006	Unclassified	Unclassified
OTU218	Bacteria	Bacteroidetes	Chitinophagia	Chitinophagales	Chitinophagaceae	Paracnuella	D_6__Paracnuella aquatica
OTU2183	Bacteria	Proteobacteria	Deltaproteobacteria	Myxococcales	Archangiaceae	Vitiosangium	D_6__Vitiosangium sp. GDMCC 1.1324
OTU2186	Bacteria	Verrucomicrobia	Opitutae	Opitutales	Opitutaceae	Nibricoccus	D_6__Nibricoccus aquaticus
OTU219	Bacteria	Nitrospirae	Nitrospira	Nitrospirales	Nitrospiraceae	Nitrospira	D_6__Candidatus Nitrospira inopinata
OTU2190	Bacteria	Proteobacteria	Deltaproteobacteria	Desulfuromonadales	Syntrophotaleaceae	Syntrophotalea	D_6__Syntrophotalea acetylenivorans
OTU2192	Bacteria	Nitrospirae	Nitrospira	Nitrospirales	Nitrospiraceae	Nitrospira	D_6__Candidatus Nitrospira inopinata
OTU2199	Bacteria	Proteobacteria	Deltaproteobacteria	Myxococcales	Polyangiaceae	Sorangium	D_6__Sorangium cellulosum
OTU22	Bacteria	Chloroflexi	Candidatus Thermofonsia	Candidatus Roseilinea	D_6__Candidatus Roseilinea sp. NK_OTU-006	Unclassified	Unclassified
OTU220	Bacteria	Proteobacteria	Deltaproteobacteria	Myxococcales	Archangiaceae	Vitiosangium	D_6__Vitiosangium sp. GDMCC 1.1324
OTU2203	Bacteria	Proteobacteria	Deltaproteobacteria	Myxococcales	Anaeromyxobacteraceae	Anaeromyxobacter	D_6__Anaeromyxobacter sp. Fw109-5
OTU221	Bacteria	Acidobacteria	Holophagae	Holophagales	Holophagaceae	Geothrix	D_6__Geothrix fermentans
OTU2217	Archaea	Euryarchaeota	Methanomicrobia	Methanosarcinales	Candidatus Methanoperedenaceae	Candidatus Methanoperedens	D_6__Candidatus Methanoperedens nitroreducens
OTU2219	Bacteria	Chloroflexi	Thermoflexia	Thermoflexales	Thermoflexaceae	Thermoflexus	D_6__Thermoflexus hugenholtzii
OTU222	Bacteria	Chloroflexi	Candidatus Thermofonsia	Candidatus Roseilinea	D_6__Candidatus Roseilinea sp. NK_OTU-006	Unclassified	Unclassified
OTU2220	Bacteria	Chloroflexi	Anaerolineae	Anaerolineales	Anaerolineaceae	Thermanaerothrix	D_6__Thermanaerothrix daxensis
OTU2228	Bacteria	Planctomycetes	Planctomycetia	Pirellulales	Lacipirellulaceae	Posidoniimonas	D_6__Posidoniimonas corsicana
OTU2230	Bacteria	Chloroflexi	Caldilineae	Caldilineales	Caldilineaceae	Caldilinea	D_6__Caldilinea aerophila
OTU2235	Bacteria	Proteobacteria	Deltaproteobacteria	Myxococcales	Archangiaceae	Archangium	D_6__Archangium violaceum
OTU2239	Bacteria	Chloroflexi	Thermoflexia	Thermoflexales	Thermoflexaceae	Thermoflexus	D_6__Thermoflexus hugenholtzii
OTU224	Bacteria	Chloroflexi	Thermoflexia	Thermoflexales	Thermoflexaceae	Thermoflexus	D_6__Thermoflexus hugenholtzii
OTU2240	Bacteria	Chloroflexi	Thermoflexia	Thermoflexales	Thermoflexaceae	Thermoflexus	D_6__Thermoflexus hugenholtzii
OTU2241	Bacteria	Chloroflexi	Thermoflexia	Thermoflexales	Thermoflexaceae	Thermoflexus	D_6__Thermoflexus hugenholtzii
OTU2244	Bacteria	Acidobacteria	Holophagae	Holophagales	Holophagaceae	Geothrix	D_6__Geothrix fermentans
OTU2249	Bacteria	Proteobacteria	Gammaproteobacteria	Chromatiales	Chromatiaceae	Halochromatium	D_6__Halochromatium glycolicum
OTU225	Bacteria	Proteobacteria	Deltaproteobacteria	Myxococcales	Polyangiaceae	Sorangium	D_6__Sorangium cellulosum
OTU2250	Bacteria	Proteobacteria	Deltaproteobacteria	Myxococcales	Anaeromyxobacteraceae	Anaeromyxobacter	D_6__Anaeromyxobacter dehalogenans
OTU2252	Bacteria	Planctomycetes	Candidatus Brocadiia	Candidatus Brocadiales	Candidatus Brocadiaceae	Candidatus Brocadia	D_6__Candidatus Brocadia sinica
OTU2253	Bacteria	Chloroflexi	Caldilineae	Caldilineales	Caldilineaceae	Caldilinea	D_6__Caldilinea aerophila
OTU2255	Bacteria	Acidobacteria	Holophagae	Holophagales	Holophagaceae	Geothrix	D_6__Geothrix fermentans
OTU2256	Bacteria	Acidobacteria	Holophagae	Holophagales	Holophagaceae	Geothrix	D_6__Geothrix fermentans
OTU2259	Bacteria	Chloroflexi	Anaerolineae	Anaerolineales	Anaerolineaceae	Bellilinea	D_6__Bellilinea caldifistulae
OTU2260	Bacteria	Acidobacteria	Holophagae	Holophagales	Holophagaceae	Geothrix	D_6__Geothrix fermentans
OTU2262	Bacteria	Verrucomicrobia	Opitutae	Opitutales	Opitutaceae	Nibricoccus	D_6__Nibricoccus aquaticus
OTU2263	Bacteria	Proteobacteria	Deltaproteobacteria	Myxococcales	Polyangiaceae	Sorangium	D_6__Sorangium cellulosum
OTU2268	Archaea	Euryarchaeota	Methanomicrobia	Methanosarcinales	Candidatus Methanoperedenaceae	Candidatus Methanoperedens	D_6__Candidatus Methanoperedens nitroreducens
OTU227	Bacteria	Proteobacteria	Gammaproteobacteria	Chromatiales	Chromatiaceae	Halochromatium	D_6__Halochromatium glycolicum
OTU2270	Bacteria	Cyanobacteria	Nostocales	Hapalosiphonaceae	Fischerella	D_6__Fischerella thermalis	Unclassified
OTU2271	Bacteria	Chloroflexi	Thermoflexia	Thermoflexales	Thermoflexaceae	Thermoflexus	D_6__Thermoflexus hugenholtzii
OTU2272	Bacteria	Proteobacteria	Deltaproteobacteria	Myxococcales	Archangiaceae	Vitiosangium	D_6__Vitiosangium sp. GDMCC 1.1324
OTU2273	Bacteria	Proteobacteria	Deltaproteobacteria	Desulfuromonadales	Geobacteraceae	Geobacter	D_6__Geobacter benzoatilyticus
OTU228	Bacteria	Bacteroidetes	Flavobacteriia	Flavobacteriales	Flavobacteriaceae	Flavicella	D_6__Flavicella marina
OTU2280	Bacteria	Proteobacteria	Deltaproteobacteria	Myxococcales	Archangiaceae	Archangium	D_6__Archangium violaceum
OTU2281	Bacteria	Bacteroidetes	Cytophagia	Cytophagales	Reichenbachiellaceae	Reichenbachiella	D_6__Reichenbachiella agariperforans
OTU2284	Bacteria	Verrucomicrobia	Spartobacteria	Chthoniobacterales	Chthoniobacteraceae	Chthoniobacter	D_6__Chthoniobacter flavus
OTU229	Bacteria	Proteobacteria	Deltaproteobacteria	Desulfuromonadales	Syntrophotaleaceae	Syntrophotalea	D_6__Syntrophotalea acetylenivorans
OTU2292	Bacteria	Proteobacteria	Deltaproteobacteria	Myxococcales	Archangiaceae	Archangium	D_6__Archangium violaceum
OTU2293	Bacteria	Verrucomicrobia	Opitutae	Opitutales	Opitutaceae	Nibricoccus	D_6__Nibricoccus aquaticus
OTU2297	Bacteria	Proteobacteria	Deltaproteobacteria	Desulfuromonadales	Syntrophotaleaceae	Syntrophotalea	D_6__Syntrophotalea acetylenivorans
OTU2299	Bacteria	Chloroflexi	Thermoflexia	Thermoflexales	Thermoflexaceae	Thermoflexus	D_6__Thermoflexus hugenholtzii
OTU23	Bacteria	Planctomycetes	Planctomycetia	Pirellulales	Lacipirellulaceae	Posidoniimonas	D_6__Posidoniimonas corsicana
OTU230	Archaea	Euryarchaeota	Methanomicrobia	Methanosarcinales	Candidatus Methanoperedenaceae	Candidatus Methanoperedens	D_6__Candidatus Methanoperedens nitroreducens
OTU2300	Bacteria	Chloroflexi	Ardenticatenia	Ardenticatenales	Ardenticatenaceae	Candidatus Promineofilum	D_6__Candidatus Promineofilum breve
OTU2303	Bacteria	Verrucomicrobia	Opitutae	Opitutales	Opitutaceae	Nibricoccus	D_6__Nibricoccus aquaticus
OTU2304	Bacteria	Planctomycetes	Planctomycetia	Planctomycetales	Planctomycetaceae	Planctomyces	D_6__Planctomyces sp. SH-PL14
OTU2309	Bacteria	Verrucomicrobia	Opitutae	Opitutales	Opitutaceae	Opitutus	D_6__Opitutus sp. ER46
OTU231	Bacteria	Planctomycetes	Planctomycetia	Isosphaerales	Isosphaeraceae	Tautonia	D_6__Tautonia marina
OTU2313	Bacteria	Verrucomicrobia	Opitutae	Puniceicoccales	Puniceicoccaceae	Pelagicoccus	D_6__Pelagicoccus enzymogenes
OTU2316	Bacteria	Planctomycetes	Planctomycetia	Pirellulales	Lacipirellulaceae	Posidoniimonas	D_6__Posidoniimonas corsicana
OTU2317	Bacteria	Verrucomicrobia	Opitutae	Opitutales	Opitutaceae	Nibricoccus	D_6__Nibricoccus aquaticus
OTU2318	Archaea	Euryarchaeota	Methanomicrobia	Methanosarcinales	Candidatus Methanoperedenaceae	Candidatus Methanoperedens	D_6__Candidatus Methanoperedens nitroreducens
OTU2322	Bacteria	Chloroflexi	Thermoflexia	Thermoflexales	Thermoflexaceae	Thermoflexus	D_6__Thermoflexus hugenholtzii
OTU233	Bacteria	Chloroflexi	Caldilineae	Caldilineales	Caldilineaceae	Caldilinea	D_6__Caldilinea aerophila
OTU2332	Bacteria	Proteobacteria	Betaproteobacteria	Burkholderiales	Rubrivivax	D_6__Rubrivivax sp. A210	Unclassified
OTU2334	Bacteria	Proteobacteria	Deltaproteobacteria	Myxococcales	Archangiaceae	Cystobacter	D_6__Cystobacter gracilis
OTU2336	Bacteria	Firmicutes	Clostridia	Eubacteriales	Symbiobacteriaceae	Symbiobacterium	D_6__Symbiobacterium thermophilum
OTU234	Bacteria	Ignavibacteriae	Ignavibacteria	Ignavibacteriales	Ignavibacteriaceae	Ignavibacterium	D_6__Ignavibacterium album
OTU2341	Bacteria	Acidobacteria	Holophagae	Holophagales	Holophagaceae	Geothrix	D_6__Geothrix fermentans
OTU2344	Bacteria	Proteobacteria	Deltaproteobacteria	Myxococcales	Archangiaceae	Archangium	D_6__Archangium violaceum
OTU2347	Bacteria	Proteobacteria	Deltaproteobacteria	Desulfuromonadales	Syntrophotaleaceae	Syntrophotalea	D_6__Syntrophotalea acetylenivorans
OTU235	Bacteria	Chloroflexi	Thermoflexia	Thermoflexales	Thermoflexaceae	Thermoflexus	D_6__Thermoflexus hugenholtzii
OTU2354	Bacteria	Chloroflexi	Anaerolineae	Anaerolineales	Anaerolineaceae	Thermanaerothrix	D_6__Thermanaerothrix daxensis
OTU2355	Bacteria	Acidobacteria	Holophagae	Holophagales	Holophagaceae	Holophaga	D_6__Holophaga foetida
OTU2356	Bacteria	Proteobacteria	Deltaproteobacteria	Myxococcales	Anaeromyxobacteraceae	Anaeromyxobacter	D_6__Anaeromyxobacter dehalogenans
OTU2358	Bacteria	Proteobacteria	Deltaproteobacteria	Myxococcales	Myxococcaceae	Myxococcus	D_6__Myxococcus stipitatus
OTU2359	Bacteria	Chloroflexi	Caldilineae	Caldilineales	Caldilineaceae	Caldilinea	D_6__Caldilinea aerophila
OTU236	Bacteria	Proteobacteria	Deltaproteobacteria	Myxococcales	Polyangiaceae	Sorangium	D_6__Sorangium cellulosum
OTU2363	Bacteria	Proteobacteria	Deltaproteobacteria	Myxococcales	Anaeromyxobacteraceae	Anaeromyxobacter	D_6__Anaeromyxobacter sp. K
OTU2365	Bacteria	Proteobacteria	Deltaproteobacteria	Myxococcales	Polyangiaceae	Polyangium	D_6__Polyangium aurulentum
OTU2369	Bacteria	Verrucomicrobia	Opitutae	Opitutales	Opitutaceae	Nibricoccus	D_6__Nibricoccus aquaticus
OTU237	Bacteria	Ignavibacteriae	Ignavibacteria	Ignavibacteriales	Ignavibacteriaceae	Ignavibacterium	D_6__Ignavibacterium album
OTU2372	Bacteria	Acidobacteria	Holophagae	Holophagales	Holophagaceae	Geothrix	D_6__Geothrix fermentans
OTU2373	Bacteria	Chloroflexi	Ardenticatenia	Ardenticatenales	Ardenticatenaceae	Candidatus Promineofilum	D_6__Candidatus Promineofilum breve
OTU238	Bacteria	Proteobacteria	Betaproteobacteria	Burkholderiales	Rubrivivax	D_6__Rubrivivax sp. A210	Unclassified
OTU2384	Bacteria	Planctomycetes	Candidatus Brocadiia	Candidatus Brocadiales	Candidatus Brocadiaceae	Candidatus Brocadia	D_6__Candidatus Brocadia sinica
OTU2387	Bacteria	Thermodesulfobacteria	Thermodesulfobacteria	Thermodesulfobacteriales	Thermodesulfobacteriaceae	Caldimicrobium	D_6__Caldimicrobium thiodismutans
OTU2388	Bacteria	Deinococcus-Thermus	Deinococci	Thermales	Thermaceae	Meiothermus	D_6__Meiothermus sp. CFH 77666
OTU239	Bacteria	Proteobacteria	Betaproteobacteria	Burkholderiales	Comamonadaceae	Ramlibacter	D_6__Ramlibacter monticola
OTU2391	Bacteria	Chloroflexi	Thermoflexia	Thermoflexales	Thermoflexaceae	Thermoflexus	D_6__Thermoflexus hugenholtzii
OTU2397	Bacteria	Bacteroidetes	Flavobacteriia	Flavobacteriales	Flavobacteriaceae	Flavobacterium	D_6__Flavobacterium succinicans
OTU2399	Bacteria	Verrucomicrobia	Spartobacteria	Chthoniobacterales	Chthoniobacteraceae	Chthoniobacter	D_6__Chthoniobacter flavus
OTU24	Bacteria	Proteobacteria	Deltaproteobacteria	Myxococcales	Archangiaceae	Vitiosangium	D_6__Vitiosangium sp. GDMCC 1.1324
OTU240	Bacteria	Planctomycetes	Planctomycetia	Planctomycetales	Planctomycetaceae	Thalassoglobus	D_6__Thalassoglobus neptunius
OTU2401	Bacteria	Actinobacteria	Actinomycetia	Micrococcales	Dermatophilaceae	Mobilicoccus	D_6__Mobilicoccus pelagius
OTU2403	Bacteria	Proteobacteria	Deltaproteobacteria	Desulfuromonadales	Syntrophotaleaceae	Syntrophotalea	D_6__Syntrophotalea acetylenivorans
OTU2407	Bacteria	Chloroflexi	Caldilineae	Caldilineales	Caldilineaceae	Caldilinea	D_6__Caldilinea aerophila
OTU241	Bacteria	Proteobacteria	Deltaproteobacteria	Myxococcales	Polyangiaceae	Sorangium	D_6__Sorangium cellulosum
OTU2413	Bacteria	Chloroflexi	Ardenticatenia	Ardenticatenales	Ardenticatenaceae	Candidatus Promineofilum	D_6__Candidatus Promineofilum breve
OTU2415	Bacteria	Bacteroidetes	Bacteroidia	Bacteroidales	Lentimicrobiaceae	Lentimicrobium	D_6__Lentimicrobium saccharophilum
OTU2416	Bacteria	Firmicutes	Clostridia	Eubacteriales	Symbiobacteriaceae	Symbiobacterium	D_6__Symbiobacterium terraclitae
OTU2419	Bacteria	Nitrospirae	Nitrospira	Nitrospirales	Nitrospiraceae	Nitrospira	D_6__Nitrospira defluvii
OTU242	Bacteria	Planctomycetes	Candidatus Brocadiia	Candidatus Brocadiales	Candidatus Brocadiaceae	Candidatus Brocadia	D_6__Candidatus Brocadia sapporoensis
OTU2420	Bacteria	Proteobacteria	Deltaproteobacteria	Desulfuromonadales	Syntrophotaleaceae	Syntrophotalea	D_6__Syntrophotalea acetylenivorans
OTU2421	Bacteria	Planctomycetes	Planctomycetia	Isosphaerales	Isosphaeraceae	Tautonia	D_6__Tautonia marina
OTU2422	Bacteria	Planctomycetes	Planctomycetia	Pirellulales	Thermoguttaceae	Thermogutta	D_6__Thermogutta terrifontis
OTU2423	Bacteria	Planctomycetes	Planctomycetia	Isosphaerales	Isosphaeraceae	Tautonia	D_6__Tautonia marina
OTU2426	Bacteria	Chloroflexi	Ardenticatenia	Ardenticatenales	Ardenticatenaceae	Candidatus Promineofilum	D_6__Candidatus Promineofilum breve
OTU2429	Bacteria	Bacteroidetes	Bacteroidia	Bacteroidales	Lentimicrobiaceae	Lentimicrobium	D_6__Lentimicrobium saccharophilum
OTU243	Bacteria	Chloroflexi	Thermoflexia	Thermoflexales	Thermoflexaceae	Thermoflexus	D_6__Thermoflexus hugenholtzii
OTU2433	Bacteria	Verrucomicrobia	Opitutae	Opitutales	Opitutaceae	Lacunisphaera	D_6__Lacunisphaera limnophila
OTU244	Bacteria	Planctomycetes	Candidatus Brocadiia	Candidatus Brocadiales	Candidatus Brocadiaceae	Candidatus Brocadia	D_6__Candidatus Brocadia sinica
OTU2448	Bacteria	Chloroflexi	Caldilineae	Caldilineales	Caldilineaceae	Caldilinea	D_6__Caldilinea aerophila
OTU245	Bacteria	Planctomycetes	Planctomycetia	Planctomycetales	Planctomycetaceae	Maioricimonas	D_6__Maioricimonas rarisocia
OTU2453	Bacteria	Proteobacteria	Deltaproteobacteria	Desulfuromonadales	Syntrophotaleaceae	Syntrophotalea	D_6__Syntrophotalea acetylenivorans
OTU2454	Bacteria	Planctomycetes	Candidatus Brocadiia	Candidatus Brocadiales	Candidatus Scalinduaceae	Candidatus Scalindua	D_6__Candidatus Scalindua japonica
OTU246	Bacteria	Cyanobacteria	Nostocales	Hapalosiphonaceae	Fischerella	D_6__Fischerella thermalis	Unclassified
OTU2460	Bacteria	Planctomycetes	Planctomycetia	Isosphaerales	Isosphaeraceae	Tautonia	D_6__Tautonia marina
OTU2468	Bacteria	Planctomycetes	Planctomycetia	Pirellulales	Lacipirellulaceae	Lacipirellula	D_6__Lacipirellula parvula
OTU247	Bacteria	Chloroflexi	Thermoflexia	Thermoflexales	Thermoflexaceae	Thermoflexus	D_6__Thermoflexus hugenholtzii
OTU248	Bacteria	Verrucomicrobia	Opitutae	Opitutales	Opitutaceae	Opitutus	D_6__Opitutus terrae
OTU249	Bacteria	Chloroflexi	Ardenticatenia	Ardenticatenales	Ardenticatenaceae	Candidatus Promineofilum	D_6__Candidatus Promineofilum breve
OTU2490	Bacteria	Spirochaetes	Spirochaetia	Leptospirales	Leptospiraceae	Leptonema	D_6__Leptonema illini
OTU2491	Bacteria	Firmicutes	Clostridia	Eubacteriales	Clostridiaceae	Clostridium	D_6__Clostridium formicaceticum
OTU25	Bacteria	Proteobacteria	Deltaproteobacteria	Myxococcales	Polyangiaceae	Polyangium	D_6__Polyangium aurulentum
OTU250	Bacteria	Proteobacteria	Deltaproteobacteria	Desulfuromonadales	Syntrophotaleaceae	Syntrophotalea	D_6__Syntrophotalea acetylenivorans
OTU2502	Bacteria	Proteobacteria	Deltaproteobacteria	Desulfuromonadales	Syntrophotaleaceae	Syntrophotalea	D_6__Syntrophotalea acetylenivorans
OTU2504	Bacteria	Proteobacteria	Gammaproteobacteria	Vibrionales	Vibrionaceae	Vibrio	D_6__Vibrio sp. VB16
OTU2507	Bacteria	Proteobacteria	Deltaproteobacteria	Myxococcales	Polyangiaceae	Sorangium	D_6__Sorangium cellulosum
OTU251	Bacteria	Verrucomicrobia	Verrucomicrobiae	Verrucomicrobiales	Verrucomicrobia subdivision 3	Limisphaera	D_6__Limisphaera ngatamarikiensis
OTU2510	Bacteria	Proteobacteria	Deltaproteobacteria	Myxococcales	Archangiaceae	Cystobacter	D_6__Cystobacter gracilis
OTU252	Bacteria	Verrucomicrobia	Opitutae	Opitutales	Opitutaceae	Nibricoccus	D_6__Nibricoccus aquaticus
OTU2527	Bacteria	Proteobacteria	Deltaproteobacteria	Myxococcales	Polyangiaceae	Sorangium	D_6__Sorangium cellulosum
OTU2529	Bacteria	Proteobacteria	Deltaproteobacteria	Myxococcales	Archangiaceae	Archangium	D_6__Archangium violaceum
OTU253	Bacteria	Planctomycetes	Candidatus Brocadiia	Candidatus Brocadiales	Candidatus Brocadiaceae	Candidatus Brocadia	D_6__Candidatus Brocadia sinica
OTU2536	Bacteria	Chloroflexi	Thermoflexia	Thermoflexales	Thermoflexaceae	Thermoflexus	D_6__Thermoflexus hugenholtzii
OTU254	Bacteria	Chloroflexi	Thermoflexia	Thermoflexales	Thermoflexaceae	Thermoflexus	D_6__Thermoflexus hugenholtzii
OTU2543	Bacteria	Chloroflexi	Thermoflexia	Thermoflexales	Thermoflexaceae	Thermoflexus	D_6__Thermoflexus hugenholtzii
OTU2545	Bacteria	Planctomycetes	Candidatus Brocadiia	Candidatus Brocadiales	Candidatus Brocadiaceae	Candidatus Brocadia	D_6__Candidatus Brocadia sinica
OTU255	Bacteria	Proteobacteria	Deltaproteobacteria	Myxococcales	Polyangiaceae	Sorangium	D_6__Sorangium cellulosum
OTU256	Bacteria	Deinococcus-Thermus	Deinococci	Thermales	Thermaceae	Thermus	D_6__Thermus thermamylovorans
OTU2560	Bacteria	Chloroflexi	Caldilineae	Caldilineales	Caldilineaceae	Caldilinea	D_6__Caldilinea aerophila
OTU2565	Bacteria	Planctomycetes	Candidatus Brocadiia	Candidatus Brocadiales	Candidatus Scalinduaceae	Candidatus Scalindua	D_6__Candidatus Scalindua japonica
OTU257	Bacteria	Chloroflexi	Thermoflexia	Thermoflexales	Thermoflexaceae	Thermoflexus	D_6__Thermoflexus hugenholtzii
OTU2570	Bacteria	Acidobacteria	Holophagae	Holophagales	Holophagaceae	Geothrix	D_6__Geothrix fermentans
OTU2573	Bacteria	Chloroflexi	Thermoflexia	Thermoflexales	Thermoflexaceae	Thermoflexus	D_6__Thermoflexus hugenholtzii
OTU2574	Bacteria	Chloroflexi	Thermoflexia	Thermoflexales	Thermoflexaceae	Thermoflexus	D_6__Thermoflexus hugenholtzii
OTU258	Bacteria	Chloroflexi	Anaerolineae	Anaerolineales	Anaerolineaceae	Levilinea	D_6__Levilinea saccharolytica
OTU2583	Bacteria	Planctomycetes	Candidatus Brocadiia	Candidatus Brocadiales	Candidatus Brocadiaceae	Candidatus Brocadia	D_6__Candidatus Brocadia sinica
OTU2584	Bacteria	Acidobacteria	Holophagae	Holophagales	Holophagaceae	Geothrix	D_6__Geothrix fermentans
OTU2585	Bacteria	Cyanobacteria	Nostocales	Hapalosiphonaceae	Fischerella	D_6__Fischerella thermalis	Unclassified
OTU2586	Bacteria	Planctomycetes	Candidatus Brocadiia	Candidatus Brocadiales	Candidatus Scalinduaceae	Candidatus Scalindua	D_6__Candidatus Scalindua japonica
OTU259	Bacteria	Chloroflexi	Thermoflexia	Thermoflexales	Thermoflexaceae	Thermoflexus	D_6__Thermoflexus hugenholtzii
OTU2591	Bacteria	Proteobacteria	Deltaproteobacteria	Myxococcales	Archangiaceae	Archangium	D_6__Archangium violaceum
OTU2592	Bacteria	Proteobacteria	Deltaproteobacteria	Myxococcales	Archangiaceae	Archangium	D_6__Archangium violaceum
OTU2596	Bacteria	Acidobacteria	Holophagae	Holophagales	Holophagaceae	Geothrix	D_6__Geothrix fermentans
OTU26	Bacteria	Firmicutes	Bacilli	Bacillales	Bacillaceae	Anaerobacillus	D_6__Anaerobacillus alkalidiazotrophicus
OTU260	Bacteria	Planctomycetes	Planctomycetia	Pirellulales	Thermoguttaceae	Thermogutta	D_6__Thermogutta terrifontis
OTU2603	Bacteria	Proteobacteria	Deltaproteobacteria	Myxococcales	Archangiaceae	Archangium	D_6__Archangium violaceum
OTU2607	Bacteria	Acidobacteria	Holophagae	Holophagales	Holophagaceae	Geothrix	D_6__Geothrix fermentans
OTU261	Bacteria	Chloroflexi	Anaerolineae	Anaerolineales	Anaerolineaceae	Bellilinea	D_6__Bellilinea caldifistulae
OTU2617	Bacteria	Chloroflexi	Candidatus Thermofonsia	Candidatus Roseilinea	D_6__Candidatus Roseilinea sp. NK_OTU-006	Unclassified	Unclassified
OTU262	Bacteria	Verrucomicrobia	Spartobacteria	Chthoniobacterales	Chthoniobacteraceae	Chthoniobacter	D_6__Chthoniobacter flavus
OTU2626	Bacteria	Chloroflexi	Thermoflexia	Thermoflexales	Thermoflexaceae	Thermoflexus	D_6__Thermoflexus hugenholtzii
OTU263	Bacteria	Proteobacteria	Deltaproteobacteria	Myxococcales	Polyangiaceae	Sorangium	D_6__Sorangium cellulosum
OTU264	Bacteria	Proteobacteria	Deltaproteobacteria	Myxococcales	Archangiaceae	Cystobacter	D_6__Cystobacter gracilis
OTU265	Bacteria	Proteobacteria	Deltaproteobacteria	Myxococcales	Anaeromyxobacteraceae	Anaeromyxobacter	D_6__Anaeromyxobacter sp. K
OTU2654	Bacteria	Proteobacteria	Betaproteobacteria	Nitrosomonadales	Usitatibacteraceae	Usitatibacter	D_6__Usitatibacter palustris
OTU2655	Bacteria	Chloroflexi	Ardenticatenia	Ardenticatenales	Ardenticatenaceae	Candidatus Promineofilum	D_6__Candidatus Promineofilum breve
OTU2656	Bacteria	Chloroflexi	Thermoflexia	Thermoflexales	Thermoflexaceae	Thermoflexus	D_6__Thermoflexus hugenholtzii
OTU2657	Archaea	Euryarchaeota	Methanomicrobia	Methanosarcinales	Candidatus Methanoperedenaceae	Candidatus Methanoperedens	D_6__Candidatus Methanoperedens sp. BLZ2
OTU2658	Bacteria	Acidobacteria	Holophagae	Holophagales	Holophagaceae	Geothrix	D_6__Geothrix fermentans
OTU2659	Bacteria	Proteobacteria	Deltaproteobacteria	Myxococcales	Anaeromyxobacteraceae	Anaeromyxobacter	D_6__Anaeromyxobacter sp. K
OTU266	Bacteria	Chloroflexi	Thermoflexia	Thermoflexales	Thermoflexaceae	Thermoflexus	D_6__Thermoflexus hugenholtzii
OTU2662	Bacteria	Deinococcus-Thermus	Deinococci	Thermales	Thermaceae	Meiothermus	D_6__Meiothermus sp. CFH 77666
OTU2667	Bacteria	Firmicutes	Bacilli	Bacillales	Bacillaceae	Bacillus	D_6__Bacillus sp. ISL-41
OTU267	Bacteria	Thermodesulfobacteria	Thermodesulfobacteria	Thermodesulfobacteriales	Thermodesulfobacteriaceae	Caldimicrobium	D_6__Caldimicrobium thiodismutans
OTU2670	Bacteria	Verrucomicrobia	Opitutae	Opitutales	Opitutaceae	Nibricoccus	D_6__Nibricoccus aquaticus
OTU2676	Bacteria	Deinococcus-Thermus	Deinococci	Thermales	Thermaceae	Thermus	D_6__Thermus thermamylovorans
OTU2677	Bacteria	Bacteroidetes	Bacteroidia	Bacteroidales	Lentimicrobiaceae	Lentimicrobium	D_6__Lentimicrobium saccharophilum
OTU2678	Bacteria	Chloroflexi	Caldilineae	Caldilineales	Caldilineaceae	Caldilinea	D_6__Caldilinea aerophila
OTU2679	Bacteria	Bacteroidetes	Cytophagia	Cytophagales	Cytophagaceae	Rhodonellum	Unclassified
OTU268	Bacteria	Planctomycetes	Planctomycetia	Isosphaerales	Isosphaeraceae	Tautonia	D_6__Tautonia marina
OTU2682	Bacteria	Chloroflexi	Thermoflexia	Thermoflexales	Thermoflexaceae	Thermoflexus	D_6__Thermoflexus hugenholtzii
OTU2685	Bacteria	Chloroflexi	Chloroflexia	Chloroflexales	Oscillochloridaceae	Oscillochloris	D_6__Oscillochloris trichoides
OTU2688	Bacteria	Chloroflexi	Thermoflexia	Thermoflexales	Thermoflexaceae	Thermoflexus	D_6__Thermoflexus hugenholtzii
OTU269	Bacteria	Planctomycetes	Planctomycetia	Planctomycetales	Planctomycetaceae	Planctomyces	D_6__Planctomyces sp. SH-PL14
OTU2696	Bacteria	Verrucomicrobia	Opitutae	Opitutales	Opitutaceae	Nibricoccus	D_6__Nibricoccus aquaticus
OTU2697	Bacteria	Verrucomicrobia	Opitutae	Opitutales	Opitutaceae	Nibricoccus	D_6__Nibricoccus aquaticus
OTU27	Bacteria	Planctomycetes	Planctomycetia	Pirellulales	Lacipirellulaceae	Adhaeretor	D_6__Adhaeretor mobilis
OTU270	Bacteria	Verrucomicrobia	Verrucomicrobiae	Verrucomicrobiales	Verrucomicrobia subdivision 3	Limisphaera	D_6__Limisphaera ngatamarikiensis
OTU2700	Bacteria	Verrucomicrobia	Opitutae	Opitutales	Opitutaceae	Nibricoccus	D_6__Nibricoccus aquaticus
OTU2704	Bacteria	Chloroflexi	Ardenticatenia	Ardenticatenales	Ardenticatenaceae	Candidatus Promineofilum	D_6__Candidatus Promineofilum breve
OTU2705	Bacteria	Firmicutes	Clostridia	Eubacteriales	Symbiobacteriaceae	Symbiobacterium	D_6__Symbiobacterium thermophilum
OTU2706	Bacteria	Proteobacteria	Deltaproteobacteria	Myxococcales	Anaeromyxobacteraceae	Anaeromyxobacter	D_6__Anaeromyxobacter sp. K
OTU271	Bacteria	Proteobacteria	Deltaproteobacteria	Myxococcales	Anaeromyxobacteraceae	Anaeromyxobacter	D_6__Anaeromyxobacter dehalogenans
OTU272	Bacteria	Verrucomicrobia	Opitutae	Puniceicoccales	Puniceicoccaceae	Pelagicoccus	D_6__Pelagicoccus enzymogenes
OTU2720	Bacteria	Planctomycetes	Candidatus Brocadiia	Candidatus Brocadiales	Candidatus Brocadiaceae	Candidatus Brocadia	D_6__Candidatus Brocadia sinica
OTU2722	Bacteria	Planctomycetes	Candidatus Brocadiia	Candidatus Brocadiales	Candidatus Brocadiaceae	Candidatus Brocadia	D_6__Candidatus Brocadia sinica
OTU2728	Bacteria	Chloroflexi	Ardenticatenia	Ardenticatenales	Ardenticatenaceae	Candidatus Promineofilum	D_6__Candidatus Promineofilum breve
OTU273	Bacteria	Thermodesulfobacteria	Thermodesulfobacteria	Thermodesulfobacteriales	Thermodesulfobacteriaceae	Caldimicrobium	D_6__Caldimicrobium thiodismutans
OTU2736	Bacteria	Chloroflexi	Ardenticatenia	Ardenticatenales	Ardenticatenaceae	Candidatus Promineofilum	D_6__Candidatus Promineofilum breve
OTU2737	Bacteria	Proteobacteria	Deltaproteobacteria	Myxococcales	Anaeromyxobacteraceae	Anaeromyxobacter	D_6__Anaeromyxobacter dehalogenans
OTU2738	Bacteria	Acidobacteria	Holophagae	Holophagales	Holophagaceae	Geothrix	D_6__Geothrix fermentans
OTU274	Bacteria	Chloroflexi	Thermoflexia	Thermoflexales	Thermoflexaceae	Thermoflexus	D_6__Thermoflexus hugenholtzii
OTU2741	Bacteria	Acidobacteria	Holophagae	Holophagales	Holophagaceae	Geothrix	D_6__Geothrix fermentans
OTU2742	Bacteria	Acidobacteria	Holophagae	Holophagales	Holophagaceae	Geothrix	D_6__Geothrix fermentans
OTU2744	Bacteria	Acidobacteria	Holophagae	Holophagales	Holophagaceae	Geothrix	D_6__Geothrix fermentans
OTU2746	Bacteria	Proteobacteria	Deltaproteobacteria	Myxococcales	Archangiaceae	Archangium	D_6__Archangium violaceum
OTU2749	Bacteria	Proteobacteria	Deltaproteobacteria	Myxococcales	Anaeromyxobacteraceae	Anaeromyxobacter	D_6__Anaeromyxobacter sp. K
OTU276	Bacteria	Planctomycetes	Planctomycetia	Pirellulales	Lacipirellulaceae	Posidoniimonas	D_6__Posidoniimonas polymericola
OTU2760	Bacteria	Planctomycetes	Candidatus Brocadiia	Candidatus Brocadiales	Candidatus Brocadiaceae	Candidatus Brocadia	D_6__Candidatus Brocadia sinica
OTU2762	Bacteria	Chloroflexi	Caldilineae	Caldilineales	Caldilineaceae	Caldilinea	D_6__Caldilinea aerophila
OTU2767	Bacteria	Planctomycetes	Planctomycetia	Pirellulales	Thermoguttaceae	Thermogutta	D_6__Thermogutta terrifontis
OTU277	Bacteria	Planctomycetes	Planctomycetia	Pirellulales	Pirellulaceae	Bremerella	D_6__Bremerella volcania
OTU2771	Bacteria	Proteobacteria	Deltaproteobacteria	Myxococcales	Archangiaceae	Vitiosangium	D_6__Vitiosangium sp. GDMCC 1.1324
OTU2775	Bacteria	Proteobacteria	Deltaproteobacteria	Desulfuromonadales	Syntrophotaleaceae	Syntrophotalea	D_6__Syntrophotalea acetylenivorans
OTU2776	Bacteria	Verrucomicrobia	Opitutae	Opitutales	Opitutaceae	Nibricoccus	D_6__Nibricoccus aquaticus
OTU278	Bacteria	Proteobacteria	Deltaproteobacteria	Myxococcales	Anaeromyxobacteraceae	Anaeromyxobacter	D_6__Anaeromyxobacter dehalogenans
OTU2783	Bacteria	Acidobacteria	Holophagae	Holophagales	Holophagaceae	Geothrix	D_6__Geothrix fermentans
OTU2787	Bacteria	Proteobacteria	Betaproteobacteria	Rhodocyclales	Rhodocyclaceae	Propionivibrio	D_6__Propionivibrio dicarboxylicus
OTU2789	Bacteria	Chloroflexi	Ardenticatenia	Ardenticatenales	Ardenticatenaceae	Candidatus Promineofilum	D_6__Candidatus Promineofilum breve
OTU279	Bacteria	Proteobacteria	Deltaproteobacteria	Myxococcales	Myxococcaceae	Myxococcus	D_6__Myxococcus sp. RHSTA-1-4
OTU2793	Bacteria	Proteobacteria	Deltaproteobacteria	Myxococcales	Archangiaceae	Archangium	D_6__Archangium violaceum
OTU28	Bacteria	Proteobacteria	Deltaproteobacteria	Myxococcales	Anaeromyxobacteraceae	Anaeromyxobacter	D_6__Anaeromyxobacter sp. Fw109-5
OTU280	Bacteria	Verrucomicrobia	Spartobacteria	Chthoniobacterales	Chthoniobacteraceae	Chthoniobacter	D_6__Chthoniobacter flavus
OTU2802	Bacteria	Proteobacteria	Deltaproteobacteria	Myxococcales	Kofleriaceae	Haliangium	D_6__Haliangium sp. UPWRP_2
OTU2806	Bacteria	Planctomycetes	Planctomycetia	Isosphaerales	Isosphaeraceae	Tautonia	D_6__Tautonia marina
OTU2807	Bacteria	Chloroflexi	Ardenticatenia	Ardenticatenales	Ardenticatenaceae	Candidatus Promineofilum	D_6__Candidatus Promineofilum breve
OTU2808	Bacteria	Chloroflexi	Ardenticatenia	Ardenticatenales	Ardenticatenaceae	Candidatus Promineofilum	D_6__Candidatus Promineofilum breve
OTU281	Bacteria	Planctomycetes	Planctomycetia	Isosphaerales	Isosphaeraceae	Tautonia	D_6__Tautonia marina
OTU2810	Bacteria	Verrucomicrobia	Opitutae	Opitutales	Opitutaceae	Nibricoccus	D_6__Nibricoccus aquaticus
OTU2819	Bacteria	Proteobacteria	Deltaproteobacteria	Desulfuromonadales	Geobacteraceae	Geoalkalibacter	D_6__Geoalkalibacter ferrihydriticus
OTU282	Bacteria	Proteobacteria	Deltaproteobacteria	Myxococcales	Archangiaceae	Cystobacter	D_6__Cystobacter gracilis
OTU2822	Bacteria	Verrucomicrobia	Opitutae	Opitutales	Opitutaceae	Nibricoccus	D_6__Nibricoccus aquaticus
OTU283	Bacteria	Nitrospirae	Nitrospira	Nitrospirales	Nitrospiraceae	Nitrospira	D_6__Candidatus Nitrospira inopinata
OTU284	Bacteria	Proteobacteria	Gammaproteobacteria	Aeromonadales	Aeromonadaceae	Aeromonas	D_6__Aeromonas salmonicida
OTU2844	Bacteria	Chloroflexi	Thermoflexia	Thermoflexales	Thermoflexaceae	Thermoflexus	D_6__Thermoflexus hugenholtzii
OTU2845	Bacteria	Chloroflexi	Caldilineae	Caldilineales	Caldilineaceae	Caldilinea	D_6__Caldilinea aerophila
OTU285	Bacteria	Firmicutes	Bacilli	Bacillales	Bacillaceae	Anaerobacillus	D_6__Anaerobacillus alkaliphilus
OTU2856	Bacteria	Planctomycetes	Candidatus Brocadiia	Candidatus Brocadiales	Candidatus Brocadiaceae	Candidatus Brocadia	D_6__Candidatus Brocadia sinica
OTU286	Bacteria	Chloroflexi	Thermoflexia	Thermoflexales	Thermoflexaceae	Thermoflexus	D_6__Thermoflexus hugenholtzii
OTU2860	Bacteria	Deinococcus-Thermus	Deinococci	Thermales	Thermaceae	Meiothermus	D_6__Meiothermus sp. CFH 77666
OTU2865	Bacteria	Nitrospirae	Thermodesulfovibrionia	Thermodesulfovibrionales	Dissulfurispiraceae	Dissulfurispira	D_6__Dissulfurispira thermophila
OTU2867	Bacteria	Ignavibacteriae	Ignavibacteria	Ignavibacteriales	Ignavibacteriaceae	Ignavibacterium	D_6__Ignavibacterium album
OTU287	Bacteria	Proteobacteria	Epsilonproteobacteria	Campylobacterales	Campylobacteraceae	Sulfurospirillum	D_6__Sulfurospirillum halorespirans
OTU288	Bacteria	Bacteroidetes	Flavobacteriia	Flavobacteriales	Weeksellaceae	Riemerella	D_6__Riemerella anatipestifer
OTU2884	Bacteria	Chloroflexi	Ardenticatenia	Ardenticatenales	Ardenticatenaceae	Candidatus Promineofilum	D_6__Candidatus Promineofilum breve
OTU2886	Bacteria	Chloroflexi	Thermoflexia	Thermoflexales	Thermoflexaceae	Thermoflexus	D_6__Thermoflexus hugenholtzii
OTU2887	Bacteria	Chloroflexi	Caldilineae	Caldilineales	Caldilineaceae	Caldilinea	D_6__Caldilinea aerophila
OTU2888	Bacteria	Firmicutes	Bacilli	Bacillales	Bacillaceae	Bacillus	D_6__Bacillus sp. ISL-41
OTU289	Bacteria	Firmicutes	Clostridia	Eubacteriales	Peptococcaceae	Desulfosporosinus	D_6__Desulfosporosinus fructosivorans
OTU2895	Bacteria	Verrucomicrobia	Opitutae	Opitutales	Opitutaceae	Opitutus	D_6__Opitutus sp. ER46
OTU2898	Bacteria	Acidobacteria	Holophagae	Holophagales	Holophagaceae	Geothrix	D_6__Geothrix fermentans
OTU29	Bacteria	Chloroflexi	Anaerolineae	Anaerolineales	Anaerolineaceae	Thermanaerothrix	D_6__Thermanaerothrix daxensis
OTU290	Bacteria	Verrucomicrobia	Spartobacteria	Chthoniobacterales	Chthoniobacteraceae	Chthoniobacter	D_6__Chthoniobacter flavus
OTU2903	Bacteria	Verrucomicrobia	Opitutae	Opitutales	Opitutaceae	Nibricoccus	D_6__Nibricoccus aquaticus
OTU2906	Bacteria	Acidobacteria	Holophagae	Holophagales	Holophagaceae	Geothrix	D_6__Geothrix fermentans
OTU291	Bacteria	Verrucomicrobia	Spartobacteria	Chthoniobacterales	Chthoniobacteraceae	Chthoniobacter	D_6__Chthoniobacter flavus
OTU2910	Bacteria	Nitrospirae	Nitrospira	Nitrospirales	Nitrospiraceae	Nitrospira	D_6__Candidatus Nitrospira inopinata
OTU292	Bacteria	Bacteroidetes	Chitinophagia	Chitinophagales	Chitinophagaceae	Paracnuella	D_6__Paracnuella aquatica
OTU2927	Bacteria	Bacteroidetes	Flavobacteriia	Flavobacteriales	Flavobacteriaceae	Flavobacterium	D_6__Flavobacterium succinicans
OTU293	Bacteria	Chloroflexi	Thermoflexia	Thermoflexales	Thermoflexaceae	Thermoflexus	D_6__Thermoflexus hugenholtzii
OTU2936	Bacteria	Proteobacteria	Deltaproteobacteria	Myxococcales	Anaeromyxobacteraceae	Anaeromyxobacter	D_6__Anaeromyxobacter sp. Fw109-5
OTU2937	Bacteria	Proteobacteria	Deltaproteobacteria	Desulfuromonadales	Syntrophotaleaceae	Syntrophotalea	D_6__Syntrophotalea acetylenivorans
OTU294	Bacteria	Chloroflexi	Anaerolineae	Anaerolineales	Anaerolineaceae	Anaerolinea	D_6__Anaerolinea thermolimosa
OTU2949	Bacteria	Deinococcus-Thermus	Deinococci	Thermales	Thermaceae	Meiothermus	D_6__Meiothermus sp. CFH 77666
OTU295	Bacteria	Cyanobacteria	Pseudanabaenales	Leptolyngbyaceae	Leptolyngbya	D_6__Leptolyngbya sp. 7M	Unclassified
OTU296	Bacteria	Bacteroidetes	Flavobacteriia	Flavobacteriales	Flavobacteriaceae	Flavobacterium	D_6__Flavobacterium orientale
OTU297	Bacteria	Planctomycetes	Planctomycetia	Pirellulales	Lacipirellulaceae	Posidoniimonas	D_6__Posidoniimonas corsicana
OTU2970	Bacteria	Proteobacteria	Deltaproteobacteria	Myxococcales	Archangiaceae	Archangium	D_6__Archangium violaceum
OTU2972	Bacteria	Acidobacteria	Holophagae	Holophagales	Holophagaceae	Geothrix	D_6__Geothrix fermentans
OTU2979	Bacteria	Planctomycetes	Candidatus Brocadiia	Candidatus Brocadiales	Candidatus Brocadiaceae	Candidatus Brocadia	D_6__Candidatus Brocadia sinica
OTU298	Bacteria	Verrucomicrobia	Verrucomicrobiae	Verrucomicrobiales	Verrucomicrobia subdivision 3	Limisphaera	D_6__Limisphaera ngatamarikiensis
OTU299	Bacteria	Thermodesulfobacteria	Thermodesulfobacteria	Thermodesulfobacteriales	Thermodesulfobacteriaceae	Caldimicrobium	D_6__Caldimicrobium thiodismutans
OTU2999	Bacteria	Chloroflexi	Caldilineae	Caldilineales	Caldilineaceae	Caldilinea	D_6__Caldilinea aerophila
OTU3	Bacteria	Bacteroidetes	Bacteroidia	Bacteroidales	Lentimicrobiaceae	Lentimicrobium	D_6__Lentimicrobium saccharophilum
OTU300	Bacteria	Thermodesulfobacteria	Thermodesulfobacteria	Thermodesulfobacteriales	Thermodesulfobacteriaceae	Caldimicrobium	D_6__Caldimicrobium thiodismutans
OTU3001	Bacteria	Chloroflexi	Chloroflexia	Chloroflexales	Oscillochloridaceae	Oscillochloris	D_6__Oscillochloris trichoides
OTU301	Bacteria	Chloroflexi	Candidatus Thermofonsia	Candidatus Roseilinea	D_6__Candidatus Roseilinea sp. NK_OTU-006	Unclassified	Unclassified
OTU3011	Bacteria	Thermodesulfobacteria	Thermodesulfobacteria	Thermodesulfobacteriales	Thermodesulfobacteriaceae	Caldimicrobium	D_6__Caldimicrobium thiodismutans
OTU3014	Archaea	Euryarchaeota	Methanomicrobia	Methanosarcinales	Candidatus Methanoperedenaceae	Candidatus Methanoperedens	D_6__Candidatus Methanoperedens nitroreducens
OTU302	Bacteria	Verrucomicrobia	Opitutae	Puniceicoccales	Puniceicoccaceae	Coraliomargarita	D_6__Coraliomargarita akajimensis
OTU3026	Bacteria	Nitrospirae	Nitrospira	Nitrospirales	Nitrospiraceae	Nitrospira	D_6__Nitrospira sp. ND1
OTU303	Bacteria	Proteobacteria	Betaproteobacteria	Burkholderiales	Rubrivivax	D_6__Rubrivivax sp. A210	Unclassified
OTU3030	Bacteria	Proteobacteria	Deltaproteobacteria	Myxococcales	Archangiaceae	Archangium	D_6__Archangium violaceum
OTU304	Bacteria	Chloroflexi	Thermoflexia	Thermoflexales	Thermoflexaceae	Thermoflexus	D_6__Thermoflexus hugenholtzii
OTU3042	Bacteria	Proteobacteria	Deltaproteobacteria	Myxococcales	Archangiaceae	Archangium	D_6__Archangium violaceum
OTU3046	Bacteria	Verrucomicrobia	Opitutae	Puniceicoccales	Puniceicoccaceae	Coraliomargarita	D_6__Coraliomargarita akajimensis
OTU305	Bacteria	Planctomycetes	Planctomycetia	Pirellulales	Lacipirellulaceae	Posidoniimonas	D_6__Posidoniimonas corsicana
OTU3056	Bacteria	Verrucomicrobia	Opitutae	Opitutales	Opitutaceae	Nibricoccus	D_6__Nibricoccus aquaticus
OTU306	Bacteria	Ignavibacteriae	Ignavibacteria	Ignavibacteriales	Ignavibacteriaceae	Ignavibacterium	D_6__Ignavibacterium album
OTU3065	Bacteria	Proteobacteria	Deltaproteobacteria	Myxococcales	Polyangiaceae	Sorangium	D_6__Sorangium cellulosum
OTU307	Bacteria	Deinococcus-Thermus	Deinococci	Thermales	Thermaceae	Thermus	D_6__Thermus igniterrae
OTU3086	Bacteria	Planctomycetes	Planctomycetia	Pirellulales	Thermoguttaceae	Thermogutta	D_6__Thermogutta terrifontis
OTU3088	Bacteria	Planctomycetes	Planctomycetia	Pirellulales	Lacipirellulaceae	Lacipirellula	D_6__Lacipirellula parvula
OTU309	Bacteria	Acidobacteria	Holophagae	Holophagales	Holophagaceae	Geothrix	D_6__Geothrix fermentans
OTU31	Bacteria	Proteobacteria	Deltaproteobacteria	Myxococcales	Archangiaceae	Vitiosangium	D_6__Vitiosangium sp. GDMCC 1.1324
OTU310	Bacteria	Proteobacteria	Deltaproteobacteria	Myxococcales	Anaeromyxobacteraceae	Anaeromyxobacter	D_6__Anaeromyxobacter sp. K
OTU3100	Bacteria	Proteobacteria	Deltaproteobacteria	Myxococcales	Anaeromyxobacteraceae	Anaeromyxobacter	D_6__Anaeromyxobacter dehalogenans
OTU3101	Bacteria	Proteobacteria	Deltaproteobacteria	Myxococcales	Kofleriaceae	Haliangium	D_6__Haliangium sp. UPWRP_2
OTU311	Bacteria	Bacteroidetes	Flavobacteriia	Flavobacteriales	Flavobacteriaceae	Flavobacterium	D_6__Flavobacterium orientale
OTU3115	Bacteria	Proteobacteria	Gammaproteobacteria	Aeromonadales	Aeromonadaceae	Aeromonas	D_6__Aeromonas caviae
OTU312	Bacteria	Proteobacteria	Deltaproteobacteria	Myxococcales	Polyangiaceae	Sorangium	D_6__Sorangium cellulosum
OTU313	Bacteria	Chloroflexi	Thermoflexia	Thermoflexales	Thermoflexaceae	Thermoflexus	D_6__Thermoflexus hugenholtzii
OTU3139	Bacteria	Bacteroidetes	Cytophagia	Cytophagales	Cyclobacteriaceae	Pleomorphovibrio	D_6__Pleomorphovibrio marinus
OTU314	Bacteria	Nitrospirae	Nitrospira	Nitrospirales	Nitrospiraceae	Nitrospira	D_6__Candidatus Nitrospira inopinata
OTU3146	Bacteria	Chloroflexi	Thermoflexia	Thermoflexales	Thermoflexaceae	Thermoflexus	D_6__Thermoflexus hugenholtzii
OTU315	Bacteria	Chloroflexi	Thermoflexia	Thermoflexales	Thermoflexaceae	Thermoflexus	D_6__Thermoflexus hugenholtzii
OTU3151	Bacteria	Chloroflexi	Thermoflexia	Thermoflexales	Thermoflexaceae	Thermoflexus	D_6__Thermoflexus hugenholtzii
OTU3152	Bacteria	Planctomycetes	Planctomycetia	Isosphaerales	Isosphaeraceae	Tautonia	D_6__Tautonia marina
OTU3157	Bacteria	Bacteroidetes	Bacteroidia	Bacteroidales	Bacteroidaceae	Bacteroides	D_6__Bacteroides sp. 519
OTU3158	Bacteria	Proteobacteria	Gammaproteobacteria	Chromatiales	Ectothiorhodospiraceae	Thioalkalivibrio	D_6__Thioalkalivibrio sp. XN279
OTU316	Bacteria	Proteobacteria	Deltaproteobacteria	Desulfuromonadales	Syntrophotaleaceae	Syntrophotalea	D_6__Syntrophotalea acetylenivorans
OTU317	Bacteria	Cyanobacteria	Pseudanabaenales	Leptolyngbyaceae	Leptolyngbya	D_6__Leptolyngbya sp. 7M	Unclassified
OTU3175	Bacteria	Verrucomicrobia	Opitutae	Puniceicoccales	Puniceicoccaceae	Pelagicoccus	D_6__Pelagicoccus enzymogenes
OTU3176	Bacteria	Deinococcus-Thermus	Deinococci	Thermales	Thermaceae	Calidithermus	D_6__Calidithermus terrae
OTU318	Bacteria	Proteobacteria	Deltaproteobacteria	Myxococcales	Anaeromyxobacteraceae	Anaeromyxobacter	D_6__Anaeromyxobacter sp. Fw109-5
OTU3184	Bacteria	Deinococcus-Thermus	Deinococci	Thermales	Thermaceae	Thermus	D_6__Thermus scotoductus
OTU319	Bacteria	Nitrospirae	Nitrospira	Nitrospirales	Nitrospiraceae	Nitrospira	D_6__Candidatus Nitrospira inopinata
OTU32	Bacteria	Chloroflexi	Thermoflexia	Thermoflexales	Thermoflexaceae	Thermoflexus	D_6__Thermoflexus hugenholtzii
OTU320	Bacteria	Deinococcus-Thermus	Deinococci	Thermales	Thermaceae	Thermus	D_6__Thermus scotoductus
OTU3201	Bacteria	Bacteroidetes	Bacteroidia	Bacteroidales	Tenuifilaceae	Tenuifilum	D_6__Tenuifilum thalassicum
OTU321	Bacteria	Verrucomicrobia	Spartobacteria	Chthoniobacterales	Chthoniobacteraceae	Chthoniobacter	D_6__Chthoniobacter flavus
OTU3217	Bacteria	Proteobacteria	Deltaproteobacteria	Myxococcales	Anaeromyxobacteraceae	Anaeromyxobacter	D_6__Anaeromyxobacter dehalogenans
OTU322	Bacteria	Planctomycetes	Planctomycetia	Pirellulales	Thermoguttaceae	Thermogutta	D_6__Thermogutta terrifontis
OTU323	Bacteria	Proteobacteria	Deltaproteobacteria	Desulfuromonadales	Syntrophotaleaceae	Syntrophotalea	D_6__Syntrophotalea acetylenivorans
OTU3235	Bacteria	Firmicutes	Clostridia	Eubacteriales	Peptococcaceae	Thermanaerosceptrum	D_6__Thermanaerosceptrum fracticalcis
OTU324	Bacteria	Proteobacteria	Gammaproteobacteria	Pseudomonadales	Pseudomonadaceae	Pseudomonas	D_6__Pseudomonas alcaliphila
OTU3243	Bacteria	Proteobacteria	Gammaproteobacteria	Chromatiales	Chromatiaceae	Halochromatium	D_6__Halochromatium glycolicum
OTU3247	Bacteria	Proteobacteria	Deltaproteobacteria	Myxococcales	Archangiaceae	Archangium	D_6__Archangium violaceum
OTU3248	Bacteria	Planctomycetes	Planctomycetia	Isosphaerales	Isosphaeraceae	Tautonia	D_6__Tautonia marina
OTU325	Bacteria	Proteobacteria	Deltaproteobacteria	Myxococcales	Polyangiaceae	Sorangium	D_6__Sorangium cellulosum
OTU326	Bacteria	Chloroflexi	Thermoflexia	Thermoflexales	Thermoflexaceae	Thermoflexus	D_6__Thermoflexus hugenholtzii
OTU3260	Bacteria	Planctomycetes	Planctomycetia	Planctomycetales	Planctomycetaceae	Planctomyces	D_6__Planctomyces sp. SH-PL14
OTU3261	Bacteria	Verrucomicrobia	Opitutae	Opitutales	Opitutaceae	Nibricoccus	D_6__Nibricoccus aquaticus
OTU3264	Bacteria	Planctomycetes	Candidatus Brocadiia	Candidatus Brocadiales	Candidatus Scalinduaceae	Candidatus Scalindua	D_6__Candidatus Scalindua japonica
OTU327	Bacteria	Proteobacteria	Deltaproteobacteria	Desulfuromonadales	Syntrophotaleaceae	Syntrophotalea	D_6__Syntrophotalea acetylenivorans
OTU3271	Bacteria	Proteobacteria	Deltaproteobacteria	Myxococcales	Polyangiaceae	Sorangium	D_6__Sorangium cellulosum
OTU3273	Bacteria	Planctomycetes	Candidatus Brocadiia	Candidatus Brocadiales	Candidatus Scalinduaceae	Candidatus Scalindua	D_6__Candidatus Scalindua japonica
OTU3279	Bacteria	Planctomycetes	Candidatus Brocadiia	Candidatus Brocadiales	Candidatus Brocadiaceae	Candidatus Brocadia	D_6__Candidatus Brocadia sinica
OTU328	Bacteria	Proteobacteria	Betaproteobacteria	Nitrosomonadales	Thiobacillaceae	Parasulfuritortus	D_6__Parasulfuritortus cantonensis
OTU3289	Bacteria	Chloroflexi	Thermoflexia	Thermoflexales	Thermoflexaceae	Thermoflexus	D_6__Thermoflexus hugenholtzii
OTU329	Bacteria	Acidobacteria	Holophagae	Holophagales	Holophagaceae	Holophaga	D_6__Holophaga foetida
OTU33	Bacteria	Thermodesulfobacteria	Thermodesulfobacteria	Thermodesulfobacteriales	Thermodesulfobacteriaceae	Caldimicrobium	D_6__Caldimicrobium thiodismutans
OTU330	Bacteria	Proteobacteria	Deltaproteobacteria	Myxococcales	Polyangiaceae	Sorangium	D_6__Sorangium cellulosum
OTU3306	Bacteria	Planctomycetes	Planctomycetia	Pirellulales	Thermoguttaceae	Thermogutta	D_6__Thermogutta terrifontis
OTU331	Bacteria	Deferribacteres	Deferribacteres	Deferribacterales	Deferribacteraceae	Geovibrio	D_6__Geovibrio thiophilus
OTU3314	Bacteria	Planctomycetes	Candidatus Brocadiia	Candidatus Brocadiales	Candidatus Brocadiaceae	Candidatus Brocadia	D_6__Candidatus Brocadia sinica
OTU3318	Bacteria	Deinococcus-Thermus	Deinococci	Thermales	Thermaceae	Meiothermus	D_6__Meiothermus sp. CFH 77666
OTU332	Bacteria	Proteobacteria	Deltaproteobacteria	Myxococcales	Archangiaceae	Vitiosangium	D_6__Vitiosangium sp. GDMCC 1.1324
OTU3323	Bacteria	Bacteroidetes	Bacteroidia	Bacteroidales	Prevotellaceae	Prevotella	D_6__Prevotella sp. 10(H)
OTU333	Bacteria	Nitrospirae	Nitrospira	Nitrospirales	Nitrospiraceae	Nitrospira	D_6__Candidatus Nitrospira inopinata
OTU334	Bacteria	Bacteroidetes	Bacteroidia	Bacteroidales	Lentimicrobiaceae	Lentimicrobium	D_6__Lentimicrobium saccharophilum
OTU3344	Bacteria	Chloroflexi	Thermoflexia	Thermoflexales	Thermoflexaceae	Thermoflexus	D_6__Thermoflexus hugenholtzii
OTU335	Bacteria	Chloroflexi	Candidatus Thermofonsia	Candidatus Roseilinea	D_6__Candidatus Roseilinea sp. NK_OTU-006	Unclassified	Unclassified
OTU3358	Bacteria	Chloroflexi	Ardenticatenia	Ardenticatenales	Ardenticatenaceae	Candidatus Promineofilum	D_6__Candidatus Promineofilum breve
OTU336	Bacteria	Acidobacteria	Holophagae	Holophagales	Holophagaceae	Geothrix	D_6__Geothrix fermentans
OTU3360	Bacteria	Chloroflexi	Ardenticatenia	Ardenticatenales	Ardenticatenaceae	Candidatus Promineofilum	D_6__Candidatus Promineofilum breve
OTU3367	Bacteria	Chloroflexi	Ardenticatenia	Ardenticatenales	Ardenticatenaceae	Candidatus Promineofilum	D_6__Candidatus Promineofilum breve
OTU337	Bacteria	Chloroflexi	Anaerolineae	Anaerolineales	Anaerolineaceae	Thermanaerothrix	D_6__Thermanaerothrix daxensis
OTU338	Bacteria	Chloroflexi	Thermoflexia	Thermoflexales	Thermoflexaceae	Thermoflexus	D_6__Thermoflexus hugenholtzii
OTU3381	Bacteria	Bacteroidetes	Bacteroidia	Bacteroidales	Bacteroidaceae	Bacteroides	D_6__Bacteroides sp. 519
OTU3382	Bacteria	Chloroflexi	Ardenticatenia	Ardenticatenales	Ardenticatenaceae	Candidatus Promineofilum	D_6__Candidatus Promineofilum breve
OTU339	Bacteria	Planctomycetes	Planctomycetia	Pirellulales	Thermoguttaceae	Thermogutta	D_6__Thermogutta terrifontis
OTU3391	Bacteria	Chloroflexi	Ardenticatenia	Ardenticatenales	Ardenticatenaceae	Candidatus Promineofilum	D_6__Candidatus Promineofilum breve
OTU3399	Bacteria	Chloroflexi	Thermoflexia	Thermoflexales	Thermoflexaceae	Thermoflexus	D_6__Thermoflexus hugenholtzii
OTU34	Bacteria	Proteobacteria	Deltaproteobacteria	Myxococcales	Polyangiaceae	Sorangium	D_6__Sorangium cellulosum
OTU340	Bacteria	Proteobacteria	Deltaproteobacteria	Myxococcales	Polyangiaceae	Sorangium	D_6__Sorangium cellulosum
OTU3406	Bacteria	Planctomycetes	Candidatus Brocadiia	Candidatus Brocadiales	Candidatus Brocadiaceae	Candidatus Brocadia	D_6__Candidatus Brocadia sapporoensis
OTU3410	Bacteria	Chloroflexi	Ardenticatenia	Ardenticatenales	Ardenticatenaceae	Candidatus Promineofilum	D_6__Candidatus Promineofilum breve
OTU342	Bacteria	Proteobacteria	Deltaproteobacteria	Myxococcales	Anaeromyxobacteraceae	Anaeromyxobacter	D_6__Anaeromyxobacter dehalogenans
OTU3421	Bacteria	Chloroflexi	Thermoflexia	Thermoflexales	Thermoflexaceae	Thermoflexus	D_6__Thermoflexus hugenholtzii
OTU343	Bacteria	Nitrospirae	Nitrospira	Nitrospirales	Nitrospiraceae	Nitrospira	D_6__Nitrospira sp. ND1
OTU344	Bacteria	Planctomycetes	Planctomycetia	Isosphaerales	Isosphaeraceae	Tautonia	D_6__Tautonia marina
OTU345	Bacteria	Proteobacteria	Deltaproteobacteria	Myxococcales	Archangiaceae	Archangium	D_6__Archangium violaceum
OTU3454	Bacteria	Proteobacteria	Deltaproteobacteria	Myxococcales	Anaeromyxobacteraceae	Anaeromyxobacter	D_6__Anaeromyxobacter sp. K
OTU3455	Bacteria	Proteobacteria	Deltaproteobacteria	Myxococcales	Anaeromyxobacteraceae	Anaeromyxobacter	D_6__Anaeromyxobacter sp. K
OTU3459	Bacteria	Chloroflexi	Caldilineae	Caldilineales	Caldilineaceae	Caldilinea	D_6__Caldilinea aerophila
OTU346	Bacteria	Bacteroidetes	Bacteroidia	Bacteroidales	Dysgonomonadaceae	Dysgonomonas	D_6__Dysgonomonas sp. BGC7
OTU3467	Bacteria	Chloroflexi	Ardenticatenia	Ardenticatenales	Ardenticatenaceae	Candidatus Promineofilum	D_6__Candidatus Promineofilum breve
OTU3469	Bacteria	Chloroflexi	Caldilineae	Caldilineales	Caldilineaceae	Caldilinea	D_6__Caldilinea aerophila
OTU347	Bacteria	Proteobacteria	Deltaproteobacteria	Desulfuromonadales	Syntrophotaleaceae	Syntrophotalea	D_6__Syntrophotalea carbinolica
OTU3472	Bacteria	Verrucomicrobia	Opitutae	Opitutales	Opitutaceae	Nibricoccus	D_6__Nibricoccus aquaticus
OTU3477	Bacteria	Verrucomicrobia	Opitutae	Opitutales	Opitutaceae	Nibricoccus	D_6__Nibricoccus aquaticus
OTU348	Bacteria	Chloroflexi	Anaerolineae	Anaerolineales	Anaerolineaceae	Levilinea	D_6__Levilinea saccharolytica
OTU3484	Bacteria	Bacteroidetes	Flavobacteriia	Flavobacteriales	Flavobacteriaceae	Flavobacterium	D_6__Flavobacterium succinicans
OTU349	Bacteria	Chloroflexi	Caldilineae	Caldilineales	Caldilineaceae	Caldilinea	D_6__Caldilinea aerophila
OTU3491	Bacteria	Chloroflexi	Thermoflexia	Thermoflexales	Thermoflexaceae	Thermoflexus	D_6__Thermoflexus hugenholtzii
OTU3497	Bacteria	Chloroflexi	Thermoflexia	Thermoflexales	Thermoflexaceae	Thermoflexus	D_6__Thermoflexus hugenholtzii
OTU35	Bacteria	Chloroflexi	Ardenticatenia	Ardenticatenales	Ardenticatenaceae	Candidatus Promineofilum	D_6__Candidatus Promineofilum breve
OTU350	Bacteria	Planctomycetes	Planctomycetia	Isosphaerales	Isosphaeraceae	Tautonia	D_6__Tautonia marina
OTU3500	Bacteria	Chloroflexi	Thermoflexia	Thermoflexales	Thermoflexaceae	Thermoflexus	D_6__Thermoflexus hugenholtzii
OTU3502	Bacteria	Chloroflexi	Thermoflexia	Thermoflexales	Thermoflexaceae	Thermoflexus	D_6__Thermoflexus hugenholtzii
OTU3508	Bacteria	Chloroflexi	Thermoflexia	Thermoflexales	Thermoflexaceae	Thermoflexus	D_6__Thermoflexus hugenholtzii
OTU351	Bacteria	Verrucomicrobia	Opitutae	Opitutales	Opitutaceae	Nibricoccus	D_6__Nibricoccus aquaticus
OTU3515	Bacteria	Chloroflexi	Thermoflexia	Thermoflexales	Thermoflexaceae	Thermoflexus	D_6__Thermoflexus hugenholtzii
OTU352	Bacteria	Proteobacteria	Gammaproteobacteria	Chromatiales	Ectothiorhodospiraceae	Thioalkalivibrio	D_6__Thioalkalivibrio sp. XN279
OTU3523	Bacteria	Chloroflexi	Thermoflexia	Thermoflexales	Thermoflexaceae	Thermoflexus	D_6__Thermoflexus hugenholtzii
OTU3524	Bacteria	Chloroflexi	Thermoflexia	Thermoflexales	Thermoflexaceae	Thermoflexus	D_6__Thermoflexus hugenholtzii
OTU3528	Bacteria	Chloroflexi	Thermoflexia	Thermoflexales	Thermoflexaceae	Thermoflexus	D_6__Thermoflexus hugenholtzii
OTU353	Bacteria	Chloroflexi	Thermoflexia	Thermoflexales	Thermoflexaceae	Thermoflexus	D_6__Thermoflexus hugenholtzii
OTU3531	Bacteria	Chloroflexi	Thermoflexia	Thermoflexales	Thermoflexaceae	Thermoflexus	D_6__Thermoflexus hugenholtzii
OTU3536	Bacteria	Chloroflexi	Thermoflexia	Thermoflexales	Thermoflexaceae	Thermoflexus	D_6__Thermoflexus hugenholtzii
OTU354	Bacteria	Firmicutes	Bacilli	Bacillales	Bacillaceae	Anaerobacillus	D_6__Anaerobacillus isosaccharinicus
OTU3542	Bacteria	Chloroflexi	Anaerolineae	Anaerolineales	Anaerolineaceae	Bellilinea	D_6__Bellilinea caldifistulae
OTU3549	Bacteria	Chloroflexi	Thermoflexia	Thermoflexales	Thermoflexaceae	Thermoflexus	D_6__Thermoflexus hugenholtzii
OTU355	Bacteria	Chloroflexi	Chloroflexia	Chloroflexales	Oscillochloridaceae	Oscillochloris	D_6__Oscillochloris trichoides
OTU356	Bacteria	Chloroflexi	Thermoflexia	Thermoflexales	Thermoflexaceae	Thermoflexus	D_6__Thermoflexus hugenholtzii
OTU3564	Bacteria	Chloroflexi	Thermoflexia	Thermoflexales	Thermoflexaceae	Thermoflexus	D_6__Thermoflexus hugenholtzii
OTU357	Bacteria	Planctomycetes	Planctomycetia	Isosphaerales	Isosphaeraceae	Tautonia	D_6__Tautonia marina
OTU358	Archaea	Euryarchaeota	Methanomicrobia	Methanosarcinales	Candidatus Methanoperedenaceae	Candidatus Methanoperedens	D_6__Candidatus Methanoperedens nitroreducens
OTU359	Bacteria	Proteobacteria	Deltaproteobacteria	Myxococcales	Vulgatibacteraceae	Vulgatibacter	D_6__Vulgatibacter incomptus
OTU36	Bacteria	Thermodesulfobacteria	Thermodesulfobacteria	Thermodesulfobacteriales	Thermodesulfobacteriaceae	Caldimicrobium	D_6__Caldimicrobium thiodismutans
OTU360	Bacteria	Proteobacteria	Deltaproteobacteria	Desulfuromonadales	Syntrophotaleaceae	Syntrophotalea	D_6__Syntrophotalea acetylenivorans
OTU361	Bacteria	Firmicutes	Bacilli	Bacillales	Bacillaceae	Anaerobacillus	D_6__Anaerobacillus alkalidiazotrophicus
OTU362	Bacteria	Planctomycetes	Candidatus Brocadiia	Candidatus Brocadiales	Candidatus Brocadiaceae	Candidatus Brocadia	D_6__Candidatus Brocadia sinica
OTU363	Bacteria	Acidobacteria	Holophagae	Holophagales	Holophagaceae	Geothrix	D_6__Geothrix fermentans
OTU3635	Bacteria	Acidobacteria	Holophagae	Holophagales	Holophagaceae	Geothrix	D_6__Geothrix fermentans
OTU3637	Bacteria	Chloroflexi	Ardenticatenia	Ardenticatenales	Ardenticatenaceae	Candidatus Promineofilum	D_6__Candidatus Promineofilum breve
OTU364	Bacteria	Spirochaetes	Spirochaetia	Leptospirales	Leptospiraceae	Leptonema	D_6__Leptonema illini
OTU3643	Bacteria	Chloroflexi	Caldilineae	Caldilineales	Caldilineaceae	Caldilinea	D_6__Caldilinea aerophila
OTU3648	Bacteria	Chloroflexi	Caldilineae	Caldilineales	Caldilineaceae	Caldilinea	D_6__Caldilinea aerophila
OTU365	Bacteria	Verrucomicrobia	Spartobacteria	Chthoniobacterales	Chthoniobacteraceae	Chthoniobacter	D_6__Chthoniobacter flavus
OTU3651	Bacteria	Bacteroidetes	Flavobacteriia	Flavobacteriales	Flavobacteriaceae	Flavobacterium	D_6__Flavobacterium succinicans
OTU3655	Bacteria	Chloroflexi	Thermoflexia	Thermoflexales	Thermoflexaceae	Thermoflexus	D_6__Thermoflexus hugenholtzii
OTU366	Bacteria	Thermodesulfobacteria	Thermodesulfobacteria	Thermodesulfobacteriales	Thermodesulfobacteriaceae	Caldimicrobium	D_6__Caldimicrobium thiodismutans
OTU3667	Bacteria	Chloroflexi	Thermoflexia	Thermoflexales	Thermoflexaceae	Thermoflexus	D_6__Thermoflexus hugenholtzii
OTU3669	Bacteria	Chloroflexi	Thermoflexia	Thermoflexales	Thermoflexaceae	Thermoflexus	D_6__Thermoflexus hugenholtzii
OTU367	Bacteria	Chloroflexi	Thermoflexia	Thermoflexales	Thermoflexaceae	Thermoflexus	D_6__Thermoflexus hugenholtzii
OTU3672	Bacteria	Chloroflexi	Thermoflexia	Thermoflexales	Thermoflexaceae	Thermoflexus	D_6__Thermoflexus hugenholtzii
OTU3673	Bacteria	Chloroflexi	Thermoflexia	Thermoflexales	Thermoflexaceae	Thermoflexus	D_6__Thermoflexus hugenholtzii
OTU3674	Bacteria	Chloroflexi	Ardenticatenia	Ardenticatenales	Ardenticatenaceae	Candidatus Promineofilum	D_6__Candidatus Promineofilum breve
OTU3678	Bacteria	Chloroflexi	Ardenticatenia	Ardenticatenales	Ardenticatenaceae	Candidatus Promineofilum	D_6__Candidatus Promineofilum breve
OTU368	Bacteria	Firmicutes	Clostridia	Eubacteriales	Peptococcaceae	Desulfosporosinus	D_6__Desulfosporosinus fructosivorans
OTU3680	Bacteria	Chloroflexi	Thermoflexia	Thermoflexales	Thermoflexaceae	Thermoflexus	D_6__Thermoflexus hugenholtzii
OTU3681	Bacteria	Chloroflexi	Caldilineae	Caldilineales	Caldilineaceae	Caldilinea	D_6__Caldilinea aerophila
OTU3682	Bacteria	Chloroflexi	Ardenticatenia	Ardenticatenales	Ardenticatenaceae	Candidatus Promineofilum	D_6__Candidatus Promineofilum breve
OTU369	Bacteria	Bacteroidetes	Flavobacteriia	Flavobacteriales	Flavobacteriaceae	Lutimonas	D_6__Lutimonas saemankumensis
OTU37	Bacteria	Proteobacteria	Deltaproteobacteria	Myxococcales	Archangiaceae	Archangium	D_6__Archangium violaceum
OTU370	Bacteria	Planctomycetes	Planctomycetia	Pirellulales	Lacipirellulaceae	Posidoniimonas	D_6__Posidoniimonas corsicana
OTU371	Bacteria	Bacteroidetes	Bacteroidia	Bacteroidales	Tenuifilaceae	Tenuifilum	D_6__Tenuifilum thalassicum
OTU3728	Bacteria	Planctomycetes	Candidatus Brocadiia	Candidatus Brocadiales	Candidatus Scalinduaceae	Candidatus Scalindua	D_6__Candidatus Scalindua japonica
OTU373	Archaea	Euryarchaeota	Methanomicrobia	Methanosarcinales	Candidatus Methanoperedenaceae	Candidatus Methanoperedens	D_6__Candidatus Methanoperedens nitroreducens
OTU3742	Archaea	Euryarchaeota	Methanomicrobia	Methanosarcinales	Candidatus Methanoperedenaceae	Candidatus Methanoperedens	D_6__Candidatus Methanoperedens nitroreducens
OTU3749	Bacteria	Bacteroidetes	Bacteroidia	Bacteroidales	Lentimicrobiaceae	Lentimicrobium	D_6__Lentimicrobium saccharophilum
OTU375	Archaea	Euryarchaeota	Methanomicrobia	Methanosarcinales	Candidatus Methanoperedenaceae	Candidatus Methanoperedens	D_6__Candidatus Methanoperedens nitroreducens
OTU376	Bacteria	Proteobacteria	Deltaproteobacteria	Myxococcales	Kofleriaceae	Haliangium	D_6__Haliangium sp. UPWRP_2
OTU3762	Bacteria	Deinococcus-Thermus	Deinococci	Thermales	Thermaceae	Meiothermus	D_6__Meiothermus sp. CFH 77666
OTU377	Bacteria	Acidobacteria	Vicinamibacteria	Vicinamibacterales	Vicinamibacteraceae	Luteitalea	D_6__Luteitalea sp. TBR-22
OTU378	Bacteria	Proteobacteria	Deltaproteobacteria	Myxococcales	Archangiaceae	Vitiosangium	D_6__Vitiosangium sp. GDMCC 1.1324
OTU3782	Bacteria	Chloroflexi	Caldilineae	Caldilineales	Caldilineaceae	Caldilinea	D_6__Caldilinea aerophila
OTU3785	Bacteria	Acidobacteria	Holophagae	Holophagales	Holophagaceae	Geothrix	D_6__Geothrix fermentans
OTU3788	Bacteria	Acidobacteria	Holophagae	Holophagales	Holophagaceae	Geothrix	D_6__Geothrix fermentans
OTU38	Bacteria	Firmicutes	Clostridia	Eubacteriales	Symbiobacteriaceae	Symbiobacterium	D_6__Symbiobacterium thermophilum
OTU380	Bacteria	Proteobacteria	Deltaproteobacteria	Desulfuromonadales	Syntrophotaleaceae	Syntrophotalea	D_6__Syntrophotalea acetylenivorans
OTU3801	Bacteria	Chloroflexi	Thermoflexia	Thermoflexales	Thermoflexaceae	Thermoflexus	D_6__Thermoflexus hugenholtzii
OTU3803	Bacteria	Acidobacteria	Holophagae	Holophagales	Holophagaceae	Geothrix	D_6__Geothrix fermentans
OTU3805	Bacteria	Acidobacteria	Holophagae	Holophagales	Holophagaceae	Geothrix	D_6__Geothrix fermentans
OTU381	Bacteria	Planctomycetes	Planctomycetia	Pirellulales	Thermoguttaceae	Thermogutta	D_6__Thermogutta terrifontis
OTU382	Bacteria	Thermodesulfobacteria	Thermodesulfobacteria	Thermodesulfobacteriales	Thermodesulfobacteriaceae	Caldimicrobium	D_6__Caldimicrobium thiodismutans
OTU3829	Bacteria	Chloroflexi	Candidatus Thermofonsia	Candidatus Roseilinea	D_6__Candidatus Roseilinea sp. NK_OTU-006	Unclassified	Unclassified
OTU383	Bacteria	Proteobacteria	Deltaproteobacteria	Desulfuromonadales	Syntrophotaleaceae	Syntrophotalea	D_6__Syntrophotalea acetylenivorans
OTU3836	Bacteria	Chloroflexi	Caldilineae	Caldilineales	Caldilineaceae	Caldilinea	D_6__Caldilinea aerophila
OTU384	Bacteria	Thermodesulfobacteria	Thermodesulfobacteria	Thermodesulfobacteriales	Thermodesulfobacteriaceae	Caldimicrobium	D_6__Caldimicrobium thiodismutans
OTU3848	Bacteria	Nitrospirae	Nitrospira	Nitrospirales	Nitrospiraceae	Nitrospira	D_6__Candidatus Nitrospira inopinata
OTU3856	Bacteria	Chloroflexi	Thermoflexia	Thermoflexales	Thermoflexaceae	Thermoflexus	D_6__Thermoflexus hugenholtzii
OTU386	Bacteria	Planctomycetes	Candidatus Brocadiia	Candidatus Brocadiales	Candidatus Brocadiaceae	Candidatus Brocadia	D_6__Candidatus Brocadia sinica
OTU387	Bacteria	Chloroflexi	Caldilineae	Caldilineales	Caldilineaceae	Caldilinea	D_6__Caldilinea aerophila
OTU3874	Bacteria	Proteobacteria	Deltaproteobacteria	Desulfuromonadales	Syntrophotaleaceae	Syntrophotalea	D_6__Syntrophotalea acetylenivorans
OTU389	Archaea	Euryarchaeota	Methanomicrobia	Methanosarcinales	Candidatus Methanoperedenaceae	Candidatus Methanoperedens	D_6__Candidatus Methanoperedens nitroreducens
OTU39	Bacteria	Chloroflexi	Caldilineae	Caldilineales	Caldilineaceae	Caldilinea	D_6__Caldilinea aerophila
OTU390	Bacteria	Bacteroidetes	Flavobacteriia	Flavobacteriales	Flavobacteriaceae	Flavobacterium	D_6__Flavobacterium orientale
OTU391	Bacteria	Planctomycetes	Candidatus Brocadiia	Candidatus Brocadiales	Candidatus Scalinduaceae	Candidatus Scalindua	D_6__Candidatus Scalindua japonica
OTU392	Bacteria	Chloroflexi	Caldilineae	Caldilineales	Caldilineaceae	Caldilinea	D_6__Caldilinea aerophila
OTU3926	Bacteria	Chloroflexi	Thermoflexia	Thermoflexales	Thermoflexaceae	Thermoflexus	D_6__Thermoflexus hugenholtzii
OTU393	Bacteria	Firmicutes	Clostridia	Eubacteriales	Clostridiaceae	Clostridium	D_6__Clostridium aceticum
OTU395	Bacteria	Thermodesulfobacteria	Thermodesulfobacteria	Thermodesulfobacteriales	Thermodesulfobacteriaceae	Caldimicrobium	D_6__Caldimicrobium thiodismutans
OTU3957	Bacteria	Planctomycetes	Planctomycetia	Pirellulales	Lacipirellulaceae	Posidoniimonas	D_6__Posidoniimonas corsicana
OTU396	Archaea	Euryarchaeota	Methanomicrobia	Methanosarcinales	Candidatus Methanoperedenaceae	Candidatus Methanoperedens	D_6__Candidatus Methanoperedens nitroreducens
OTU3966	Bacteria	Chloroflexi	Thermoflexia	Thermoflexales	Thermoflexaceae	Thermoflexus	D_6__Thermoflexus hugenholtzii
OTU397	Bacteria	Chloroflexi	Thermoflexia	Thermoflexales	Thermoflexaceae	Thermoflexus	D_6__Thermoflexus hugenholtzii
OTU3970	Bacteria	Proteobacteria	Deltaproteobacteria	Myxococcales	Archangiaceae	Archangium	D_6__Archangium violaceum
OTU3975	Bacteria	Proteobacteria	Deltaproteobacteria	Myxococcales	Archangiaceae	Archangium	D_6__Archangium violaceum
OTU398	Bacteria	Deinococcus-Thermus	Deinococci	Thermales	Thermaceae	Thermus	D_6__Thermus igniterrae
OTU3981	Bacteria	Proteobacteria	Deltaproteobacteria	Myxococcales	Archangiaceae	Archangium	D_6__Archangium violaceum
OTU399	Bacteria	Planctomycetes	Candidatus Brocadiia	Candidatus Brocadiales	Candidatus Brocadiaceae	Candidatus Brocadia	D_6__Candidatus Brocadia sinica
OTU4	Bacteria	Chloroflexi	Caldilineae	Caldilineales	Caldilineaceae	Caldilinea	D_6__Caldilinea aerophila
OTU40	Bacteria	Proteobacteria	Deltaproteobacteria	Desulfuromonadales	Syntrophotaleaceae	Syntrophotalea	D_6__Syntrophotalea acetylenivorans
OTU400	Bacteria	Chloroflexi	Thermoflexia	Thermoflexales	Thermoflexaceae	Thermoflexus	D_6__Thermoflexus hugenholtzii
OTU401	Bacteria	Proteobacteria	Gammaproteobacteria	Aeromonadales	Aeromonadaceae	Aeromonas	D_6__Aeromonas salmonicida
OTU4013	Bacteria	Verrucomicrobia	Opitutae	Opitutales	Opitutaceae	Nibricoccus	D_6__Nibricoccus aquaticus
OTU4019	Bacteria	Chloroflexi	Thermoflexia	Thermoflexales	Thermoflexaceae	Thermoflexus	D_6__Thermoflexus hugenholtzii
OTU402	Bacteria	Chloroflexi	Thermoflexia	Thermoflexales	Thermoflexaceae	Thermoflexus	D_6__Thermoflexus hugenholtzii
OTU4022	Bacteria	Acidobacteria	Holophagae	Holophagales	Holophagaceae	Geothrix	D_6__Geothrix fermentans
OTU403	Bacteria	Planctomycetes	Candidatus Brocadiia	Candidatus Brocadiales	Candidatus Scalinduaceae	Candidatus Scalindua	D_6__Candidatus Scalindua japonica
OTU4039	Bacteria	Chloroflexi	Caldilineae	Caldilineales	Caldilineaceae	Caldilinea	D_6__Caldilinea aerophila
OTU404	Bacteria	Bacteroidetes	Bacteroidia	Bacteroidales	Tenuifilaceae	Tenuifilum	D_6__Tenuifilum thalassicum
OTU4041	Bacteria	Chloroflexi	Thermoflexia	Thermoflexales	Thermoflexaceae	Thermoflexus	D_6__Thermoflexus hugenholtzii
OTU4046	Bacteria	Proteobacteria	Deltaproteobacteria	Myxococcales	Archangiaceae	Archangium	D_6__Archangium violaceum
OTU4048	Bacteria	Bacteroidetes	Flavobacteriia	Flavobacteriales	Flavobacteriaceae	Flavobacterium	D_6__Flavobacterium orientale
OTU4052	Bacteria	Proteobacteria	Deltaproteobacteria	Myxococcales	Archangiaceae	Archangium	D_6__Archangium violaceum
OTU406	Bacteria	Chloroflexi	Thermoflexia	Thermoflexales	Thermoflexaceae	Thermoflexus	D_6__Thermoflexus hugenholtzii
OTU4066	Bacteria	Chloroflexi	Thermoflexia	Thermoflexales	Thermoflexaceae	Thermoflexus	D_6__Thermoflexus hugenholtzii
OTU4068	Bacteria	Chloroflexi	Ardenticatenia	Ardenticatenales	Ardenticatenaceae	Candidatus Promineofilum	D_6__Candidatus Promineofilum breve
OTU407	Bacteria	Planctomycetes	Planctomycetia	Pirellulales	Lacipirellulaceae	Posidoniimonas	D_6__Posidoniimonas polymericola
OTU4073	Bacteria	Acidobacteria	Holophagae	Holophagales	Holophagaceae	Geothrix	D_6__Geothrix fermentans
OTU4075	Bacteria	Acidobacteria	Holophagae	Holophagales	Holophagaceae	Geothrix	D_6__Geothrix fermentans
OTU4076	Bacteria	Acidobacteria	Holophagae	Holophagales	Holophagaceae	Geothrix	D_6__Geothrix fermentans
OTU408	Bacteria	Verrucomicrobia	Opitutae	Opitutales	Opitutaceae	Nibricoccus	D_6__Nibricoccus aquaticus
OTU4081	Bacteria	Acidobacteria	Holophagae	Holophagales	Holophagaceae	Geothrix	D_6__Geothrix fermentans
OTU4084	Bacteria	Acidobacteria	Holophagae	Holophagales	Holophagaceae	Geothrix	D_6__Geothrix fermentans
OTU409	Bacteria	Chloroflexi	Thermoflexia	Thermoflexales	Thermoflexaceae	Thermoflexus	D_6__Thermoflexus hugenholtzii
OTU4092	Bacteria	Acidobacteria	Holophagae	Holophagales	Holophagaceae	Geothrix	D_6__Geothrix fermentans
OTU4093	Bacteria	Acidobacteria	Holophagae	Holophagales	Holophagaceae	Geothrix	D_6__Geothrix fermentans
OTU4095	Bacteria	Acidobacteria	Holophagae	Holophagales	Holophagaceae	Geothrix	D_6__Geothrix fermentans
OTU4096	Bacteria	Acidobacteria	Holophagae	Holophagales	Holophagaceae	Geothrix	D_6__Geothrix fermentans
OTU41	Bacteria	Nitrospirae	Nitrospira	Nitrospirales	Nitrospiraceae	Nitrospira	D_6__Candidatus Nitrospira inopinata
OTU410	Bacteria	Planctomycetes	Planctomycetia	Pirellulales	Thermoguttaceae	Thermogutta	D_6__Thermogutta terrifontis
OTU4107	Bacteria	Proteobacteria	Deltaproteobacteria	Myxococcales	Archangiaceae	Archangium	D_6__Archangium violaceum
OTU4108	Bacteria	Proteobacteria	Deltaproteobacteria	Myxococcales	Anaeromyxobacteraceae	Anaeromyxobacter	D_6__Anaeromyxobacter sp. K
OTU411	Bacteria	Proteobacteria	Deltaproteobacteria	Desulfuromonadales	Syntrophotaleaceae	Syntrophotalea	D_6__Syntrophotalea acetylenivorans
OTU4110	Bacteria	Proteobacteria	Deltaproteobacteria	Myxococcales	Archangiaceae	Archangium	D_6__Archangium violaceum
OTU4114	Bacteria	Verrucomicrobia	Opitutae	Opitutales	Opitutaceae	Nibricoccus	D_6__Nibricoccus aquaticus
OTU4126	Bacteria	Proteobacteria	Deltaproteobacteria	Myxococcales	Archangiaceae	Archangium	D_6__Archangium violaceum
OTU413	Bacteria	Chloroflexi	Thermoflexia	Thermoflexales	Thermoflexaceae	Thermoflexus	D_6__Thermoflexus hugenholtzii
OTU414	Bacteria	Deinococcus-Thermus	Deinococci	Thermales	Thermaceae	Meiothermus	D_6__Meiothermus sp. CFH 77666
OTU4146	Bacteria	Chloroflexi	Thermoflexia	Thermoflexales	Thermoflexaceae	Thermoflexus	D_6__Thermoflexus hugenholtzii
OTU4147	Bacteria	Proteobacteria	Deltaproteobacteria	Myxococcales	Archangiaceae	Archangium	D_6__Archangium violaceum
OTU415	Bacteria	Proteobacteria	Deltaproteobacteria	Myxococcales	Anaeromyxobacteraceae	Anaeromyxobacter	D_6__Anaeromyxobacter sp. K
OTU4155	Bacteria	Planctomycetes	Planctomycetia	Planctomycetales	Planctomycetaceae	Gimesia	D_6__Gimesia panareensis
OTU4162	Bacteria	Verrucomicrobia	Opitutae	Opitutales	Opitutaceae	Nibricoccus	D_6__Nibricoccus aquaticus
OTU4167	Bacteria	Chloroflexi	Thermoflexia	Thermoflexales	Thermoflexaceae	Thermoflexus	D_6__Thermoflexus hugenholtzii
OTU417	Bacteria	Chloroflexi	Thermoflexia	Thermoflexales	Thermoflexaceae	Thermoflexus	D_6__Thermoflexus hugenholtzii
OTU4170	Bacteria	Chloroflexi	Thermoflexia	Thermoflexales	Thermoflexaceae	Thermoflexus	D_6__Thermoflexus hugenholtzii
OTU4173	Bacteria	Chloroflexi	Thermoflexia	Thermoflexales	Thermoflexaceae	Thermoflexus	D_6__Thermoflexus hugenholtzii
OTU418	Bacteria	Proteobacteria	Deltaproteobacteria	Myxococcales	Archangiaceae	Vitiosangium	D_6__Vitiosangium sp. GDMCC 1.1324
OTU4180	Bacteria	Chloroflexi	Thermoflexia	Thermoflexales	Thermoflexaceae	Thermoflexus	D_6__Thermoflexus hugenholtzii
OTU4185	Bacteria	Verrucomicrobia	Opitutae	Opitutales	Opitutaceae	Nibricoccus	D_6__Nibricoccus aquaticus
OTU4199	Bacteria	Verrucomicrobia	Opitutae	Opitutales	Opitutaceae	Nibricoccus	D_6__Nibricoccus aquaticus
OTU42	Bacteria	Thermodesulfobacteria	Thermodesulfobacteria	Thermodesulfobacteriales	Thermodesulfobacteriaceae	Caldimicrobium	D_6__Caldimicrobium thiodismutans
OTU420	Bacteria	Proteobacteria	Betaproteobacteria	Burkholderiales	Rubrivivax	D_6__Rubrivivax sp. A210	Unclassified
OTU421	Bacteria	Deinococcus-Thermus	Deinococci	Thermales	Thermaceae	Calidithermus	D_6__Calidithermus terrae
OTU422	Bacteria	Thermodesulfobacteria	Thermodesulfobacteria	Thermodesulfobacteriales	Thermodesulfobacteriaceae	Caldimicrobium	D_6__Caldimicrobium thiodismutans
OTU4225	Bacteria	Proteobacteria	Deltaproteobacteria	Myxococcales	Polyangiaceae	Sorangium	D_6__Sorangium cellulosum
OTU4227	Bacteria	Chloroflexi	Thermoflexia	Thermoflexales	Thermoflexaceae	Thermoflexus	D_6__Thermoflexus hugenholtzii
OTU4229	Bacteria	Chloroflexi	Thermoflexia	Thermoflexales	Thermoflexaceae	Thermoflexus	D_6__Thermoflexus hugenholtzii
OTU423	Bacteria	Ignavibacteriae	Ignavibacteria	Ignavibacteriales	Ignavibacteriaceae	Ignavibacterium	D_6__Ignavibacterium album
OTU4234	Bacteria	Chloroflexi	Thermoflexia	Thermoflexales	Thermoflexaceae	Thermoflexus	D_6__Thermoflexus hugenholtzii
OTU4239	Bacteria	Chloroflexi	Thermoflexia	Thermoflexales	Thermoflexaceae	Thermoflexus	D_6__Thermoflexus hugenholtzii
OTU4240	Bacteria	Chloroflexi	Thermoflexia	Thermoflexales	Thermoflexaceae	Thermoflexus	D_6__Thermoflexus hugenholtzii
OTU4244	Bacteria	Chloroflexi	Thermoflexia	Thermoflexales	Thermoflexaceae	Thermoflexus	D_6__Thermoflexus hugenholtzii
OTU4249	Bacteria	Chloroflexi	Thermoflexia	Thermoflexales	Thermoflexaceae	Thermoflexus	D_6__Thermoflexus hugenholtzii
OTU425	Bacteria	Chloroflexi	Ardenticatenia	Ardenticatenales	Ardenticatenaceae	Candidatus Promineofilum	D_6__Candidatus Promineofilum breve
OTU4259	Bacteria	Proteobacteria	Deltaproteobacteria	Myxococcales	Polyangiaceae	Polyangium	D_6__Polyangium aurulentum
OTU426	Bacteria	Chloroflexi	Thermoflexia	Thermoflexales	Thermoflexaceae	Thermoflexus	D_6__Thermoflexus hugenholtzii
OTU4264	Bacteria	Chloroflexi	Ardenticatenia	Ardenticatenales	Ardenticatenaceae	Candidatus Promineofilum	D_6__Candidatus Promineofilum breve
OTU4271	Bacteria	Chloroflexi	Ardenticatenia	Ardenticatenales	Ardenticatenaceae	Candidatus Promineofilum	D_6__Candidatus Promineofilum breve
OTU4277	Bacteria	Proteobacteria	Deltaproteobacteria	Myxococcales	Polyangiaceae	Polyangium	D_6__Polyangium aurulentum
OTU4287	Bacteria	Proteobacteria	Deltaproteobacteria	Myxococcales	Archangiaceae	Archangium	D_6__Archangium violaceum
OTU4299	Bacteria	Proteobacteria	Deltaproteobacteria	Myxococcales	Archangiaceae	Archangium	D_6__Archangium violaceum
OTU43	Bacteria	Proteobacteria	Deltaproteobacteria	Myxococcales	Polyangiaceae	Sorangium	D_6__Sorangium cellulosum
OTU430	Bacteria	Bacteroidetes	Bacteroidia	Bacteroidales	Rikenellaceae	Alistipes	D_6__Alistipes sp. D31t1_170403_E11
OTU4308	Bacteria	Acidobacteria	Holophagae	Holophagales	Holophagaceae	Geothrix	D_6__Geothrix fermentans
OTU431	Bacteria	Proteobacteria	Deltaproteobacteria	Desulfuromonadales	Syntrophotaleaceae	Syntrophotalea	D_6__Syntrophotalea acetylenivorans
OTU4319	Bacteria	Acidobacteria	Holophagae	Holophagales	Holophagaceae	Geothrix	D_6__Geothrix fermentans
OTU4323	Bacteria	Acidobacteria	Holophagae	Holophagales	Holophagaceae	Geothrix	D_6__Geothrix fermentans
OTU4324	Bacteria	Acidobacteria	Holophagae	Holophagales	Holophagaceae	Geothrix	D_6__Geothrix fermentans
OTU4326	Bacteria	Acidobacteria	Holophagae	Holophagales	Holophagaceae	Geothrix	D_6__Geothrix fermentans
OTU4327	Bacteria	Acidobacteria	Holophagae	Holophagales	Holophagaceae	Geothrix	D_6__Geothrix fermentans
OTU433	Bacteria	Chloroflexi	Caldilineae	Caldilineales	Caldilineaceae	Caldilinea	D_6__Caldilinea aerophila
OTU4332	Bacteria	Acidobacteria	Holophagae	Holophagales	Holophagaceae	Geothrix	D_6__Geothrix fermentans
OTU4333	Bacteria	Proteobacteria	Deltaproteobacteria	Myxococcales	Archangiaceae	Archangium	D_6__Archangium violaceum
OTU4336	Bacteria	Proteobacteria	Deltaproteobacteria	Myxococcales	Polyangiaceae	Polyangium	D_6__Polyangium aurulentum
OTU434	Bacteria	Chloroflexi	Ardenticatenia	Ardenticatenales	Ardenticatenaceae	Candidatus Promineofilum	D_6__Candidatus Promineofilum breve
OTU4342	Bacteria	Proteobacteria	Deltaproteobacteria	Myxococcales	Archangiaceae	Archangium	D_6__Archangium violaceum
OTU4344	Bacteria	Spirochaetes	Spirochaetia	Leptospirales	Leptospiraceae	Leptonema	D_6__Leptonema illini
OTU4347	Bacteria	Proteobacteria	Deltaproteobacteria	Myxococcales	Polyangiaceae	Sorangium	D_6__Sorangium cellulosum
OTU435	Bacteria	Chloroflexi	Anaerolineae	Anaerolineales	Anaerolineaceae	Thermanaerothrix	D_6__Thermanaerothrix daxensis
OTU4352	Bacteria	Acidobacteria	Holophagae	Holophagales	Holophagaceae	Geothrix	D_6__Geothrix fermentans
OTU4356	Bacteria	Planctomycetes	Planctomycetia	Pirellulales	Lacipirellulaceae	Posidoniimonas	D_6__Posidoniimonas corsicana
OTU436	Bacteria	Verrucomicrobia	Verrucomicrobiae	Verrucomicrobiales	Verrucomicrobia subdivision 3	Limisphaera	D_6__Limisphaera ngatamarikiensis
OTU4364	Bacteria	Proteobacteria	Deltaproteobacteria	Myxococcales	Anaeromyxobacteraceae	Anaeromyxobacter	D_6__Anaeromyxobacter sp. Fw109-5
OTU4366	Bacteria	Proteobacteria	Deltaproteobacteria	Myxococcales	Archangiaceae	Archangium	D_6__Archangium violaceum
OTU437	Bacteria	Proteobacteria	Gammaproteobacteria	Cellvibrionales	Halieaceae	Chromatocurvus	D_6__Chromatocurvus halotolerans
OTU4376	Bacteria	Proteobacteria	Deltaproteobacteria	Myxococcales	Archangiaceae	Vitiosangium	D_6__Vitiosangium sp. GDMCC 1.1324
OTU438	Bacteria	Chloroflexi	Thermoflexia	Thermoflexales	Thermoflexaceae	Thermoflexus	D_6__Thermoflexus hugenholtzii
OTU4380	Bacteria	Proteobacteria	Deltaproteobacteria	Myxococcales	Archangiaceae	Archangium	D_6__Archangium violaceum
OTU4382	Bacteria	Proteobacteria	Deltaproteobacteria	Myxococcales	Archangiaceae	Archangium	D_6__Archangium violaceum
OTU4383	Bacteria	Proteobacteria	Deltaproteobacteria	Myxococcales	Archangiaceae	Vitiosangium	D_6__Vitiosangium sp. GDMCC 1.1324
OTU4385	Bacteria	Verrucomicrobia	Opitutae	Opitutales	Opitutaceae	Nibricoccus	D_6__Nibricoccus aquaticus
OTU439	Bacteria	Planctomycetes	Planctomycetia	Planctomycetales	Planctomycetaceae	Gimesia	D_6__Gimesia chilikensis
OTU4392	Bacteria	Proteobacteria	Deltaproteobacteria	Myxococcales	Archangiaceae	Vitiosangium	D_6__Vitiosangium sp. GDMCC 1.1324
OTU44	Bacteria	Thermodesulfobacteria	Thermodesulfobacteria	Thermodesulfobacteriales	Thermodesulfobacteriaceae	Caldimicrobium	D_6__Caldimicrobium thiodismutans
OTU440	Bacteria	Cyanobacteria	Pseudanabaenales	Leptolyngbyaceae	Leptolyngbya	D_6__Leptolyngbya sp. 7M	Unclassified
OTU4409	Bacteria	Chloroflexi	Thermoflexia	Thermoflexales	Thermoflexaceae	Thermoflexus	D_6__Thermoflexus hugenholtzii
OTU441	Bacteria	Chloroflexi	Caldilineae	Caldilineales	Caldilineaceae	Caldilinea	D_6__Caldilinea aerophila
OTU442	Bacteria	Bacteroidetes	Bacteroidia	Bacteroidales	Williamwhitmaniaceae	Williamwhitmania	D_6__Williamwhitmania taraxaci
OTU443	Bacteria	Proteobacteria	Deltaproteobacteria	Myxococcales	Archangiaceae	Archangium	D_6__Archangium violaceum
OTU444	Bacteria	Ignavibacteriae	Ignavibacteria	Ignavibacteriales	Ignavibacteriaceae	Ignavibacterium	D_6__Ignavibacterium album
OTU4446	Bacteria	Proteobacteria	Deltaproteobacteria	Myxococcales	Polyangiaceae	Sorangium	D_6__Sorangium cellulosum
OTU445	Bacteria	Verrucomicrobia	Verrucomicrobiae	Verrucomicrobiales	Verrucomicrobia subdivision 3	Limisphaera	D_6__Limisphaera ngatamarikiensis
OTU4453	Bacteria	Acidobacteria	Holophagae	Holophagales	Holophagaceae	Geothrix	D_6__Geothrix fermentans
OTU4456	Bacteria	Acidobacteria	Holophagae	Holophagales	Holophagaceae	Geothrix	D_6__Geothrix fermentans
OTU4458	Bacteria	Acidobacteria	Holophagae	Holophagales	Holophagaceae	Geothrix	D_6__Geothrix fermentans
OTU4459	Bacteria	Acidobacteria	Holophagae	Holophagales	Holophagaceae	Geothrix	D_6__Geothrix fermentans
OTU446	Bacteria	Planctomycetes	Planctomycetia	Pirellulales	Lacipirellulaceae	Posidoniimonas	D_6__Posidoniimonas corsicana
OTU4469	Bacteria	Acidobacteria	Holophagae	Holophagales	Holophagaceae	Geothrix	D_6__Geothrix fermentans
OTU447	Bacteria	Proteobacteria	Betaproteobacteria	Rhodocyclales	Rhodocyclaceae	Propionivibrio	D_6__Propionivibrio dicarboxylicus
OTU4470	Bacteria	Acidobacteria	Holophagae	Holophagales	Holophagaceae	Geothrix	D_6__Geothrix fermentans
OTU4471	Bacteria	Firmicutes	Clostridia	Eubacteriales	Peptococcaceae	Desulfitobacterium	D_6__Desulfitobacterium dehalogenans
OTU4474	Bacteria	Acidobacteria	Holophagae	Holophagales	Holophagaceae	Geothrix	D_6__Geothrix fermentans
OTU4475	Bacteria	Acidobacteria	Holophagae	Holophagales	Holophagaceae	Geothrix	D_6__Geothrix fermentans
OTU4477	Bacteria	Acidobacteria	Holophagae	Holophagales	Holophagaceae	Geothrix	D_6__Geothrix fermentans
OTU4478	Bacteria	Acidobacteria	Holophagae	Holophagales	Holophagaceae	Geothrix	D_6__Geothrix fermentans
OTU4479	Bacteria	Acidobacteria	Holophagae	Holophagales	Holophagaceae	Geothrix	D_6__Geothrix fermentans
OTU448	Bacteria	Chloroflexi	Thermoflexia	Thermoflexales	Thermoflexaceae	Thermoflexus	D_6__Thermoflexus hugenholtzii
OTU4480	Bacteria	Acidobacteria	Holophagae	Holophagales	Holophagaceae	Geothrix	D_6__Geothrix fermentans
OTU4482	Bacteria	Acidobacteria	Holophagae	Holophagales	Holophagaceae	Geothrix	D_6__Geothrix fermentans
OTU45	Bacteria	Bacteroidetes	Cytophagia	Cytophagales	Cyclobacteriaceae	Aquiflexum	D_6__Aquiflexum lacus
OTU450	Bacteria	Chloroflexi	Caldilineae	Caldilineales	Caldilineaceae	Caldilinea	D_6__Caldilinea aerophila
OTU451	Bacteria	Chloroflexi	Thermoflexia	Thermoflexales	Thermoflexaceae	Thermoflexus	D_6__Thermoflexus hugenholtzii
OTU4514	Bacteria	Chloroflexi	Anaerolineae	Anaerolineales	Anaerolineaceae	Bellilinea	D_6__Bellilinea caldifistulae
OTU452	Bacteria	Chloroflexi	Thermoflexia	Thermoflexales	Thermoflexaceae	Thermoflexus	D_6__Thermoflexus hugenholtzii
OTU453	Bacteria	Verrucomicrobia	Opitutae	Opitutales	Opitutaceae	Oleiharenicola	D_6__Oleiharenicola lentus
OTU454	Bacteria	Verrucomicrobia	Spartobacteria	Chthoniobacterales	Chthoniobacteraceae	Chthoniobacter	D_6__Chthoniobacter flavus
OTU4547	Bacteria	Chloroflexi	Ardenticatenia	Ardenticatenales	Ardenticatenaceae	Candidatus Promineofilum	D_6__Candidatus Promineofilum breve
OTU455	Bacteria	Planctomycetes	Planctomycetia	Planctomycetales	Planctomycetaceae	Caulifigura	D_6__Caulifigura coniformis
OTU456	Archaea	Euryarchaeota	Methanomicrobia	Methanosarcinales	Candidatus Methanoperedenaceae	Candidatus Methanoperedens	D_6__Candidatus Methanoperedens nitroreducens
OTU4561	Bacteria	Planctomycetes	Planctomycetia	Planctomycetales	Planctomycetaceae	Caulifigura	D_6__Caulifigura coniformis
OTU457	Bacteria	Ignavibacteriae	Ignavibacteria	Ignavibacteriales	Ignavibacteriaceae	Ignavibacterium	D_6__Ignavibacterium album
OTU458	Bacteria	Chloroflexi	Thermoflexia	Thermoflexales	Thermoflexaceae	Thermoflexus	D_6__Thermoflexus hugenholtzii
OTU459	Bacteria	Nitrospirae	Nitrospira	Nitrospirales	Nitrospiraceae	Nitrospira	D_6__Candidatus Nitrospira inopinata
OTU46	Bacteria	Chloroflexi	Caldilineae	Caldilineales	Caldilineaceae	Caldilinea	D_6__Caldilinea aerophila
OTU460	Bacteria	Chloroflexi	Thermoflexia	Thermoflexales	Thermoflexaceae	Thermoflexus	D_6__Thermoflexus hugenholtzii
OTU461	Bacteria	Firmicutes	Bacilli	Bacillales	Bacillaceae	Bacillus	D_6__Bacillus sp. Marseille-P3661
OTU462	Bacteria	Proteobacteria	Deltaproteobacteria	Desulfovibrionales	Desulfovibrionaceae	Desulfovibrio	D_6__Desulfovibrio psychrotolerans
OTU463	Bacteria	Bacteroidetes	Flavobacteriia	Flavobacteriales	Weeksellaceae	Riemerella	D_6__Riemerella anatipestifer
OTU464	Bacteria	Proteobacteria	Gammaproteobacteria	Chromatiales	Chromatiaceae	Thiococcus	D_6__Thiococcus pfennigii
OTU4642	Bacteria	Acidobacteria	Holophagae	Holophagales	Holophagaceae	Geothrix	D_6__Geothrix fermentans
OTU466	Bacteria	Proteobacteria	Oligoflexia	Bacteriovoracales	Bacteriovoracaceae	Bacteriovorax	D_6__Bacteriovorax sp. BSW11_IV
OTU467	Bacteria	Chloroflexi	Thermoflexia	Thermoflexales	Thermoflexaceae	Thermoflexus	D_6__Thermoflexus hugenholtzii
OTU4674	Bacteria	Proteobacteria	Deltaproteobacteria	Myxococcales	Polyangiaceae	Sorangium	D_6__Sorangium cellulosum
OTU468	Bacteria	Acidobacteria	Holophagae	Holophagales	Holophagaceae	Geothrix	D_6__Geothrix fermentans
OTU4686	Bacteria	Verrucomicrobia	Opitutae	Opitutales	Opitutaceae	Nibricoccus	D_6__Nibricoccus aquaticus
OTU4688	Bacteria	Proteobacteria	Deltaproteobacteria	Myxococcales	Archangiaceae	Archangium	D_6__Archangium violaceum
OTU4689	Bacteria	Proteobacteria	Deltaproteobacteria	Myxococcales	Archangiaceae	Vitiosangium	D_6__Vitiosangium sp. GDMCC 1.1324
OTU469	Bacteria	Chloroflexi	Thermoflexia	Thermoflexales	Thermoflexaceae	Thermoflexus	D_6__Thermoflexus hugenholtzii
OTU4691	Bacteria	Proteobacteria	Deltaproteobacteria	Myxococcales	Archangiaceae	Vitiosangium	D_6__Vitiosangium sp. GDMCC 1.1324
OTU47	Bacteria	Proteobacteria	Betaproteobacteria	Burkholderiales	Rubrivivax	D_6__Rubrivivax sp. A210	Unclassified
OTU470	Bacteria	Proteobacteria	Gammaproteobacteria	Chromatiales	Ectothiorhodospiraceae	Thioalkalivibrio	D_6__Thioalkalivibrio sp. XN279
OTU471	Bacteria	Thermodesulfobacteria	Thermodesulfobacteria	Thermodesulfobacteriales	Thermodesulfobacteriaceae	Caldimicrobium	D_6__Caldimicrobium thiodismutans
OTU4712	Bacteria	Ignavibacteriae	Ignavibacteria	Ignavibacteriales	Ignavibacteriaceae	Ignavibacterium	D_6__Ignavibacterium album
OTU4717	Bacteria	Chloroflexi	Ardenticatenia	Ardenticatenales	Ardenticatenaceae	Candidatus Promineofilum	D_6__Candidatus Promineofilum breve
OTU4718	Bacteria	Chloroflexi	Ardenticatenia	Ardenticatenales	Ardenticatenaceae	Candidatus Promineofilum	D_6__Candidatus Promineofilum breve
OTU472	Bacteria	Chloroflexi	Caldilineae	Caldilineales	Caldilineaceae	Caldilinea	D_6__Caldilinea aerophila
OTU4723	Bacteria	Chloroflexi	Caldilineae	Caldilineales	Caldilineaceae	Caldilinea	D_6__Caldilinea aerophila
OTU473	Bacteria	Firmicutes	Clostridia	Eubacteriales	Symbiobacteriaceae	Symbiobacterium	D_6__Symbiobacterium terraclitae
OTU4730	Bacteria	Chloroflexi	Thermoflexia	Thermoflexales	Thermoflexaceae	Thermoflexus	D_6__Thermoflexus hugenholtzii
OTU4731	Bacteria	Planctomycetes	Candidatus Brocadiia	Candidatus Brocadiales	Candidatus Scalinduaceae	Candidatus Scalindua	D_6__Candidatus Scalindua japonica
OTU4733	Bacteria	Verrucomicrobia	Opitutae	Opitutales	Opitutaceae	Nibricoccus	D_6__Nibricoccus aquaticus
OTU474	Bacteria	Proteobacteria	Deltaproteobacteria	Myxococcales	Anaeromyxobacteraceae	Anaeromyxobacter	D_6__Anaeromyxobacter sp. Fw109-5
OTU4740	Bacteria	Chloroflexi	Thermoflexia	Thermoflexales	Thermoflexaceae	Thermoflexus	D_6__Thermoflexus hugenholtzii
OTU4743	Bacteria	Chloroflexi	Thermoflexia	Thermoflexales	Thermoflexaceae	Thermoflexus	D_6__Thermoflexus hugenholtzii
OTU4745	Bacteria	Chloroflexi	Thermoflexia	Thermoflexales	Thermoflexaceae	Thermoflexus	D_6__Thermoflexus hugenholtzii
OTU4746	Bacteria	Chloroflexi	Thermoflexia	Thermoflexales	Thermoflexaceae	Thermoflexus	D_6__Thermoflexus hugenholtzii
OTU475	Bacteria	Chloroflexi	Thermoflexia	Thermoflexales	Thermoflexaceae	Thermoflexus	D_6__Thermoflexus hugenholtzii
OTU4751	Bacteria	Chloroflexi	Thermoflexia	Thermoflexales	Thermoflexaceae	Thermoflexus	D_6__Thermoflexus hugenholtzii
OTU4752	Bacteria	Chloroflexi	Thermoflexia	Thermoflexales	Thermoflexaceae	Thermoflexus	D_6__Thermoflexus hugenholtzii
OTU4755	Bacteria	Proteobacteria	Deltaproteobacteria	Myxococcales	Archangiaceae	Vitiosangium	D_6__Vitiosangium sp. GDMCC 1.1324
OTU4757	Bacteria	Acidobacteria	Holophagae	Holophagales	Holophagaceae	Geothrix	D_6__Geothrix fermentans
OTU4758	Bacteria	Acidobacteria	Holophagae	Holophagales	Holophagaceae	Geothrix	D_6__Geothrix fermentans
OTU476	Bacteria	Chloroflexi	Thermoflexia	Thermoflexales	Thermoflexaceae	Thermoflexus	D_6__Thermoflexus hugenholtzii
OTU4761	Bacteria	Acidobacteria	Holophagae	Holophagales	Holophagaceae	Geothrix	D_6__Geothrix fermentans
OTU4769	Bacteria	Acidobacteria	Holophagae	Holophagales	Holophagaceae	Geothrix	D_6__Geothrix fermentans
OTU477	Bacteria	Planctomycetes	Planctomycetia	Pirellulales	Thermoguttaceae	Thermogutta	D_6__Thermogutta terrifontis
OTU4770	Bacteria	Proteobacteria	Deltaproteobacteria	Desulfuromonadales	Syntrophotaleaceae	Syntrophotalea	D_6__Syntrophotalea acetylenivorans
OTU4773	Bacteria	Acidobacteria	Holophagae	Holophagales	Holophagaceae	Geothrix	D_6__Geothrix fermentans
OTU4776	Bacteria	Acidobacteria	Holophagae	Holophagales	Holophagaceae	Geothrix	D_6__Geothrix fermentans
OTU4777	Bacteria	Acidobacteria	Holophagae	Holophagales	Holophagaceae	Geothrix	D_6__Geothrix fermentans
OTU478	Bacteria	Chloroflexi	Candidatus Thermofonsia	Candidatus Roseilinea	D_6__Candidatus Roseilinea sp. NK_OTU-006	Unclassified	Unclassified
OTU4780	Bacteria	Acidobacteria	Holophagae	Holophagales	Holophagaceae	Geothrix	D_6__Geothrix fermentans
OTU4784	Bacteria	Acidobacteria	Holophagae	Holophagales	Holophagaceae	Geothrix	D_6__Geothrix fermentans
OTU48	Bacteria	Chloroflexi	Anaerolineae	Anaerolineales	Anaerolineaceae	Thermanaerothrix	D_6__Thermanaerothrix daxensis
OTU480	Bacteria	Planctomycetes	Candidatus Brocadiia	Candidatus Brocadiales	Candidatus Brocadiaceae	Candidatus Brocadia	D_6__Candidatus Brocadia sinica
OTU481	Archaea	Euryarchaeota	Methanomicrobia	Methanosarcinales	Candidatus Methanoperedenaceae	Candidatus Methanoperedens	D_6__Candidatus Methanoperedens sp. BLZ2
OTU4818	Bacteria	Bacteroidetes	Flavobacteriia	Flavobacteriales	Flavobacteriaceae	Flavobacterium	D_6__Flavobacterium succinicans
OTU482	Bacteria	Planctomycetes	Candidatus Brocadiia	Candidatus Brocadiales	Candidatus Brocadiaceae	Candidatus Brocadia	D_6__Candidatus Brocadia sinica
OTU4822	Bacteria	Proteobacteria	Deltaproteobacteria	Myxococcales	Archangiaceae	Archangium	D_6__Archangium violaceum
OTU4826	Bacteria	Proteobacteria	Deltaproteobacteria	Myxococcales	Polyangiaceae	Polyangium	D_6__Polyangium aurulentum
OTU4836	Bacteria	Proteobacteria	Deltaproteobacteria	Myxococcales	Archangiaceae	Archangium	D_6__Archangium violaceum
OTU4848	Bacteria	Proteobacteria	Deltaproteobacteria	Myxococcales	Archangiaceae	Archangium	D_6__Archangium violaceum
OTU485	Bacteria	Chloroflexi	Ardenticatenia	Ardenticatenales	Ardenticatenaceae	Candidatus Promineofilum	D_6__Candidatus Promineofilum breve
OTU4855	Bacteria	Acidobacteria	Holophagae	Holophagales	Holophagaceae	Geothrix	D_6__Geothrix fermentans
OTU4856	Bacteria	Acidobacteria	Holophagae	Holophagales	Holophagaceae	Geothrix	D_6__Geothrix fermentans
OTU4858	Bacteria	Chloroflexi	Thermoflexia	Thermoflexales	Thermoflexaceae	Thermoflexus	D_6__Thermoflexus hugenholtzii
OTU487	Bacteria	Chloroflexi	Thermoflexia	Thermoflexales	Thermoflexaceae	Thermoflexus	D_6__Thermoflexus hugenholtzii
OTU4872	Bacteria	Chloroflexi	Caldilineae	Caldilineales	Caldilineaceae	Caldilinea	D_6__Caldilinea aerophila
OTU4873	Bacteria	Bacteroidetes	Flavobacteriia	Flavobacteriales	Flavobacteriaceae	Flavobacterium	D_6__Flavobacterium succinicans
OTU4877	Bacteria	Chloroflexi	Candidatus Thermofonsia	Candidatus Roseilinea	D_6__Candidatus Roseilinea sp. NK_OTU-006	Unclassified	Unclassified
OTU488	Bacteria	Chloroflexi	Caldilineae	Caldilineales	Caldilineaceae	Caldilinea	D_6__Caldilinea aerophila
OTU4889	Bacteria	Chloroflexi	Thermoflexia	Thermoflexales	Thermoflexaceae	Thermoflexus	D_6__Thermoflexus hugenholtzii
OTU489	Bacteria	Chloroflexi	Anaerolineae	Anaerolineales	Anaerolineaceae	Levilinea	D_6__Levilinea saccharolytica
OTU4890	Bacteria	Chloroflexi	Thermoflexia	Thermoflexales	Thermoflexaceae	Thermoflexus	D_6__Thermoflexus hugenholtzii
OTU4895	Bacteria	Deinococcus-Thermus	Deinococci	Thermales	Thermaceae	Meiothermus	D_6__Meiothermus sp. CFH 77666
OTU49	Bacteria	Proteobacteria	Deltaproteobacteria	Desulfuromonadales	Syntrophotaleaceae	Syntrophotalea	D_6__Syntrophotalea acetylenivorans
OTU490	Bacteria	Verrucomicrobia	Opitutae	Opitutales	Opitutaceae	Nibricoccus	D_6__Nibricoccus aquaticus
OTU491	Bacteria	Proteobacteria	Betaproteobacteria	Burkholderiales	Rubrivivax	D_6__Rubrivivax sp. A210	Unclassified
OTU492	Bacteria	Planctomycetes	Candidatus Brocadiia	Candidatus Brocadiales	Candidatus Scalinduaceae	Candidatus Scalindua	D_6__Candidatus Scalindua japonica
OTU493	Bacteria	Chloroflexi	Thermoflexia	Thermoflexales	Thermoflexaceae	Thermoflexus	D_6__Thermoflexus hugenholtzii
OTU494	Bacteria	Chloroflexi	Thermoflexia	Thermoflexales	Thermoflexaceae	Thermoflexus	D_6__Thermoflexus hugenholtzii
OTU495	Bacteria	Chloroflexi	Candidatus Thermofonsia	Candidatus Roseilinea	D_6__Candidatus Roseilinea sp. NK_OTU-006	Unclassified	Unclassified
OTU4955	Bacteria	Bacteroidetes	Bacteroidia	Bacteroidales	Bacteroidaceae	Bacteroides	Unclassified
OTU496	Bacteria	Bacteroidetes	Chitinophagia	Chitinophagales	Chitinophagaceae	Paracnuella	D_6__Paracnuella aquatica
OTU4965	Bacteria	Chloroflexi	Caldilineae	Caldilineales	Caldilineaceae	Caldilinea	D_6__Caldilinea aerophila
OTU497	Bacteria	Verrucomicrobia	Opitutae	Opitutales	Opitutaceae	Nibricoccus	D_6__Nibricoccus aquaticus
OTU498	Bacteria	Proteobacteria	Deltaproteobacteria	Myxococcales	Polyangiaceae	Sorangium	D_6__Sorangium cellulosum
OTU4986	Bacteria	Deinococcus-Thermus	Deinococci	Thermales	Thermaceae	Meiothermus	D_6__Meiothermus sp. CFH 77666
OTU499	Bacteria	Firmicutes	Clostridia	Eubacteriales	Clostridiales Family XVI. Incertae Sedis	Carboxydocella	D_6__Carboxydocella sp. JDF658
OTU4998	Bacteria	Chloroflexi	Thermoflexia	Thermoflexales	Thermoflexaceae	Thermoflexus	D_6__Thermoflexus hugenholtzii
OTU5	Bacteria	Thermodesulfobacteria	Thermodesulfobacteria	Thermodesulfobacteriales	Thermodesulfobacteriaceae	Caldimicrobium	D_6__Caldimicrobium thiodismutans
OTU50	Bacteria	Proteobacteria	Deltaproteobacteria	Desulfuromonadales	Syntrophotaleaceae	Syntrophotalea	D_6__Syntrophotalea carbinolica
OTU500	Bacteria	Ignavibacteriae	Ignavibacteria	Ignavibacteriales	Ignavibacteriaceae	Ignavibacterium	D_6__Ignavibacterium album
OTU5004	Bacteria	Chloroflexi	Thermoflexia	Thermoflexales	Thermoflexaceae	Thermoflexus	D_6__Thermoflexus hugenholtzii
OTU5008	Bacteria	Chloroflexi	Caldilineae	Caldilineales	Caldilineaceae	Caldilinea	D_6__Caldilinea aerophila
OTU502	Bacteria	Chloroflexi	Thermoflexia	Thermoflexales	Thermoflexaceae	Thermoflexus	D_6__Thermoflexus hugenholtzii
OTU5021	Bacteria	Chloroflexi	Caldilineae	Caldilineales	Caldilineaceae	Caldilinea	D_6__Caldilinea aerophila
OTU5026	Bacteria	Chloroflexi	Ardenticatenia	Ardenticatenales	Ardenticatenaceae	Candidatus Promineofilum	D_6__Candidatus Promineofilum breve
OTU5029	Bacteria	Cyanobacteria	Pseudanabaenales	Leptolyngbyaceae	Leptolyngbya	D_6__Leptolyngbya sp. 7M	Unclassified
OTU503	Bacteria	Chloroflexi	Thermoflexia	Thermoflexales	Thermoflexaceae	Thermoflexus	D_6__Thermoflexus hugenholtzii
OTU5030	Bacteria	Planctomycetes	Planctomycetia	Isosphaerales	Isosphaeraceae	Tautonia	D_6__Tautonia marina
OTU5035	Bacteria	Chloroflexi	Ardenticatenia	Ardenticatenales	Ardenticatenaceae	Candidatus Promineofilum	D_6__Candidatus Promineofilum breve
OTU504	Bacteria	Chloroflexi	Thermoflexia	Thermoflexales	Thermoflexaceae	Thermoflexus	D_6__Thermoflexus hugenholtzii
OTU505	Bacteria	Chloroflexi	Caldilineae	Caldilineales	Caldilineaceae	Caldilinea	D_6__Caldilinea aerophila
OTU507	Bacteria	Verrucomicrobia	Spartobacteria	Chthoniobacterales	Chthoniobacteraceae	Chthoniobacter	D_6__Chthoniobacter flavus
OTU508	Bacteria	Proteobacteria	Gammaproteobacteria	Alteromonadales	Shewanellaceae	Shewanella	D_6__Shewanella oneidensis
OTU5097	Bacteria	Chloroflexi	Thermoflexia	Thermoflexales	Thermoflexaceae	Thermoflexus	D_6__Thermoflexus hugenholtzii
OTU5099	Bacteria	Chloroflexi	Thermoflexia	Thermoflexales	Thermoflexaceae	Thermoflexus	D_6__Thermoflexus hugenholtzii
OTU51	Bacteria	Chloroflexi	Ardenticatenia	Ardenticatenales	Ardenticatenaceae	Candidatus Promineofilum	D_6__Candidatus Promineofilum breve
OTU510	Bacteria	Chloroflexi	Thermoflexia	Thermoflexales	Thermoflexaceae	Thermoflexus	D_6__Thermoflexus hugenholtzii
OTU511	Bacteria	Proteobacteria	Gammaproteobacteria	Chromatiales	Ectothiorhodospiraceae	Thioalkalivibrio	D_6__Thioalkalivibrio sp. XN279
OTU512	Bacteria	Firmicutes	Clostridia	Eubacteriales	Peptococcaceae	Desulfosporosinus	D_6__Desulfosporosinus fructosivorans
OTU513	Bacteria	Chloroflexi	Caldilineae	Caldilineales	Caldilineaceae	Caldilinea	D_6__Caldilinea aerophila
OTU514	Archaea	Euryarchaeota	Methanomicrobia	Methanosarcinales	Candidatus Methanoperedenaceae	Candidatus Methanoperedens	D_6__Candidatus Methanoperedens nitroreducens
OTU515	Bacteria	Chloroflexi	Anaerolineae	Anaerolineales	Anaerolineaceae	Levilinea	D_6__Levilinea saccharolytica
OTU5159	Bacteria	Thermodesulfobacteria	Thermodesulfobacteria	Thermodesulfobacteriales	Thermodesulfobacteriaceae	Caldimicrobium	D_6__Caldimicrobium thiodismutans
OTU517	Bacteria	Deinococcus-Thermus	Deinococci	Thermales	Thermaceae	Thermus	D_6__Thermus oshimai
OTU518	Bacteria	Proteobacteria	Betaproteobacteria	Rhodocyclales	Rhodocyclaceae	Propionivibrio	D_6__Propionivibrio dicarboxylicus
OTU52	Bacteria	Proteobacteria	Betaproteobacteria	Burkholderiales	Rubrivivax	D_6__Rubrivivax sp. A210	Unclassified
OTU520	Archaea	Euryarchaeota	Methanomicrobia	Methanosarcinales	Candidatus Methanoperedenaceae	Candidatus Methanoperedens	D_6__Candidatus Methanoperedens nitroreducens
OTU5204	Bacteria	Chloroflexi	Thermoflexia	Thermoflexales	Thermoflexaceae	Thermoflexus	D_6__Thermoflexus hugenholtzii
OTU521	Bacteria	Proteobacteria	Deltaproteobacteria	Desulfuromonadales	Syntrophotaleaceae	Syntrophotalea	D_6__Syntrophotalea acetylenivorans
OTU522	Bacteria	Chloroflexi	Thermoflexia	Thermoflexales	Thermoflexaceae	Thermoflexus	D_6__Thermoflexus hugenholtzii
OTU523	Bacteria	Chloroflexi	Thermoflexia	Thermoflexales	Thermoflexaceae	Thermoflexus	D_6__Thermoflexus hugenholtzii
OTU524	Bacteria	Chloroflexi	Thermoflexia	Thermoflexales	Thermoflexaceae	Thermoflexus	D_6__Thermoflexus hugenholtzii
OTU525	Bacteria	Cyanobacteria	Pseudanabaenales	Thermosynechococcaceae	Thermosynechococcus	D_6__Thermosynechococcus sp. CL-1	Unclassified
OTU526	Archaea	Euryarchaeota	Methanomicrobia	Methanosarcinales	Candidatus Methanoperedenaceae	Candidatus Methanoperedens	D_6__Candidatus Methanoperedens nitroreducens
OTU527	Bacteria	Actinobacteria	Actinomycetia	Propionibacteriales	Propionibacteriaceae	Arachnia	Unclassified
OTU5277	Bacteria	Chloroflexi	Thermoflexia	Thermoflexales	Thermoflexaceae	Thermoflexus	D_6__Thermoflexus hugenholtzii
OTU5278	Bacteria	Proteobacteria	Betaproteobacteria	Burkholderiales	Rubrivivax	D_6__Rubrivivax sp. A210	Unclassified
OTU528	Bacteria	Acidobacteria	Holophagae	Holophagales	Holophagaceae	Holophaga	D_6__Holophaga foetida
OTU5287	Bacteria	Chloroflexi	Ardenticatenia	Ardenticatenales	Ardenticatenaceae	Candidatus Promineofilum	D_6__Candidatus Promineofilum breve
OTU5289	Bacteria	Chloroflexi	Thermoflexia	Thermoflexales	Thermoflexaceae	Thermoflexus	D_6__Thermoflexus hugenholtzii
OTU529	Bacteria	Chloroflexi	Chloroflexia	Chloroflexales	Oscillochloridaceae	Oscillochloris	D_6__Oscillochloris trichoides
OTU5291	Bacteria	Proteobacteria	Deltaproteobacteria	Myxococcales	Archangiaceae	Archangium	D_6__Archangium violaceum
OTU53	Bacteria	Chloroflexi	Thermoflexia	Thermoflexales	Thermoflexaceae	Thermoflexus	D_6__Thermoflexus hugenholtzii
OTU530	Bacteria	Proteobacteria	Deltaproteobacteria	Desulfuromonadales	Syntrophotaleaceae	Syntrophotalea	D_6__Syntrophotalea acetylenivorans
OTU531	Bacteria	Chloroflexi	Caldilineae	Caldilineales	Caldilineaceae	Caldilinea	D_6__Caldilinea aerophila
OTU532	Bacteria	Proteobacteria	Deltaproteobacteria	Desulfuromonadales	Syntrophotaleaceae	Syntrophotalea	D_6__Syntrophotalea acetylenivorans
OTU533	Bacteria	Chloroflexi	Caldilineae	Caldilineales	Caldilineaceae	Caldilinea	D_6__Caldilinea aerophila
OTU535	Bacteria	Planctomycetes	Candidatus Brocadiia	Candidatus Brocadiales	Candidatus Brocadiaceae	Candidatus Brocadia	D_6__Candidatus Brocadia sinica
OTU536	Bacteria	Proteobacteria	Deltaproteobacteria	Myxococcales	Polyangiaceae	Sorangium	D_6__Sorangium cellulosum
OTU537	Bacteria	Proteobacteria	Deltaproteobacteria	Desulfuromonadales	Syntrophotaleaceae	Syntrophotalea	D_6__Syntrophotalea acetylenivorans
OTU5384	Bacteria	Proteobacteria	Deltaproteobacteria	Myxococcales	Polyangiaceae	Sorangium	D_6__Sorangium cellulosum
OTU5385	Bacteria	Bacteroidetes	Flavobacteriia	Flavobacteriales	Flavobacteriaceae	Flavobacterium	D_6__Flavobacterium succinicans
OTU5388	Bacteria	Proteobacteria	Deltaproteobacteria	Myxococcales	Polyangiaceae	Polyangium	D_6__Polyangium aurulentum
OTU539	Bacteria	Chloroflexi	Caldilineae	Caldilineales	Caldilineaceae	Caldilinea	D_6__Caldilinea aerophila
OTU54	Bacteria	Bacteroidetes	Flavobacteriia	Flavobacteriales	Flavobacteriaceae	Flavobacterium	D_6__Flavobacterium succinicans
OTU5401	Bacteria	Proteobacteria	Deltaproteobacteria	Myxococcales	Archangiaceae	Archangium	D_6__Archangium violaceum
OTU541	Bacteria	Bacteroidetes	Chitinophagia	Chitinophagales	Chitinophagaceae	Hydrotalea	D_6__Hydrotalea sandarakina
OTU5413	Bacteria	Chloroflexi	Candidatus Thermofonsia	Candidatus Roseilinea	D_6__Candidatus Roseilinea sp. NK_OTU-006	Unclassified	Unclassified
OTU5418	Bacteria	Verrucomicrobia	Opitutae	Opitutales	Opitutaceae	Nibricoccus	D_6__Nibricoccus aquaticus
OTU542	Bacteria	Planctomycetes	Candidatus Brocadiia	Candidatus Brocadiales	Candidatus Scalinduaceae	Candidatus Scalindua	D_6__Candidatus Scalindua japonica
OTU5427	Bacteria	Chloroflexi	Thermoflexia	Thermoflexales	Thermoflexaceae	Thermoflexus	D_6__Thermoflexus hugenholtzii
OTU543	Bacteria	Proteobacteria	Gammaproteobacteria	Chromatiales	Ectothiorhodospiraceae	Ectothiorhodospira	D_6__Ectothiorhodospira haloalkaliphila
OTU5431	Bacteria	Chloroflexi	Thermoflexia	Thermoflexales	Thermoflexaceae	Thermoflexus	D_6__Thermoflexus hugenholtzii
OTU544	Bacteria	Chloroflexi	Ardenticatenia	Ardenticatenales	Ardenticatenaceae	Candidatus Promineofilum	D_6__Candidatus Promineofilum breve
OTU545	Bacteria	Acidobacteria	Holophagae	Holophagales	Holophagaceae	Geothrix	D_6__Geothrix fermentans
OTU546	Bacteria	Verrucomicrobia	Opitutae	Opitutales	Opitutaceae	Nibricoccus	D_6__Nibricoccus aquaticus
OTU547	Bacteria	Thermodesulfobacteria	Thermodesulfobacteria	Thermodesulfobacteriales	Thermodesulfobacteriaceae	Caldimicrobium	D_6__Caldimicrobium thiodismutans
OTU5477	Bacteria	Chloroflexi	Caldilineae	Caldilineales	Caldilineaceae	Caldilinea	D_6__Caldilinea aerophila
OTU5479	Bacteria	Proteobacteria	Deltaproteobacteria	Myxococcales	Archangiaceae	Archangium	D_6__Archangium violaceum
OTU548	Bacteria	Chloroflexi	Ardenticatenia	Ardenticatenales	Ardenticatenaceae	Candidatus Promineofilum	D_6__Candidatus Promineofilum breve
OTU549	Bacteria	Thermodesulfobacteria	Thermodesulfobacteria	Thermodesulfobacteriales	Thermodesulfobacteriaceae	Caldimicrobium	D_6__Caldimicrobium thiodismutans
OTU5492	Bacteria	Chloroflexi	Thermoflexia	Thermoflexales	Thermoflexaceae	Thermoflexus	D_6__Thermoflexus hugenholtzii
OTU55	Bacteria	Chloroflexi	Caldilineae	Caldilineales	Caldilineaceae	Caldilinea	D_6__Caldilinea aerophila
OTU550	Bacteria	Chloroflexi	Ardenticatenia	Ardenticatenales	Ardenticatenaceae	Candidatus Promineofilum	D_6__Candidatus Promineofilum breve
OTU551	Bacteria	Chloroflexi	Candidatus Thermofonsia	Candidatus Roseilinea	D_6__Candidatus Roseilinea sp. NK_OTU-006	Unclassified	Unclassified
OTU5514	Bacteria	Chloroflexi	Caldilineae	Caldilineales	Caldilineaceae	Caldilinea	D_6__Caldilinea aerophila
OTU552	Bacteria	Thermodesulfobacteria	Thermodesulfobacteria	Thermodesulfobacteriales	Thermodesulfobacteriaceae	Caldimicrobium	D_6__Caldimicrobium thiodismutans
OTU553	Bacteria	Nitrospirae	Nitrospira	Nitrospirales	Nitrospiraceae	Nitrospira	D_6__Candidatus Nitrospira inopinata
OTU554	Bacteria	Actinobacteria	Actinomycetia	Actinomycetales	Actinomycetaceae	Actinomyces	D_6__Actinomyces timonensis
OTU5544	Bacteria	Proteobacteria	Deltaproteobacteria	Myxococcales	Archangiaceae	Archangium	D_6__Archangium violaceum
OTU5547	Bacteria	Verrucomicrobia	Opitutae	Opitutales	Opitutaceae	Nibricoccus	D_6__Nibricoccus aquaticus
OTU555	Bacteria	Chloroflexi	Chloroflexia	Chloroflexales	Oscillochloridaceae	Oscillochloris	D_6__Oscillochloris trichoides
OTU5557	Bacteria	Proteobacteria	Deltaproteobacteria	Myxococcales	Archangiaceae	Archangium	D_6__Archangium violaceum
OTU556	Bacteria	Acidobacteria	Holophagae	Holophagales	Holophagaceae	Geothrix	D_6__Geothrix fermentans
OTU5562	Bacteria	Proteobacteria	Deltaproteobacteria	Myxococcales	Archangiaceae	Archangium	D_6__Archangium violaceum
OTU557	Bacteria	Proteobacteria	Deltaproteobacteria	Myxococcales	Anaeromyxobacteraceae	Anaeromyxobacter	D_6__Anaeromyxobacter sp. Fw109-5
OTU5572	Bacteria	Proteobacteria	Deltaproteobacteria	Myxococcales	Archangiaceae	Archangium	D_6__Archangium violaceum
OTU5574	Bacteria	Proteobacteria	Deltaproteobacteria	Myxococcales	Archangiaceae	Archangium	D_6__Archangium violaceum
OTU559	Bacteria	Deinococcus-Thermus	Deinococci	Thermales	Thermaceae	Meiothermus	D_6__Meiothermus sp. CFH 77666
OTU56	Bacteria	Planctomycetes	Planctomycetia	Planctomycetales	Planctomycetaceae	Caulifigura	D_6__Caulifigura coniformis
OTU560	Bacteria	Chloroflexi	Caldilineae	Caldilineales	Caldilineaceae	Caldilinea	D_6__Caldilinea aerophila
OTU5609	Bacteria	Chloroflexi	Thermoflexia	Thermoflexales	Thermoflexaceae	Thermoflexus	D_6__Thermoflexus hugenholtzii
OTU561	Bacteria	Chloroflexi	Thermoflexia	Thermoflexales	Thermoflexaceae	Thermoflexus	D_6__Thermoflexus hugenholtzii
OTU562	Bacteria	Verrucomicrobia	Opitutae	Puniceicoccales	Puniceicoccaceae	Coraliomargarita	D_6__Coraliomargarita akajimensis
OTU563	Bacteria	Acidobacteria	Holophagae	Holophagales	Holophagaceae	Geothrix	D_6__Geothrix fermentans
OTU5646	Bacteria	Chloroflexi	Thermoflexia	Thermoflexales	Thermoflexaceae	Thermoflexus	D_6__Thermoflexus hugenholtzii
OTU5649	Bacteria	Chloroflexi	Thermoflexia	Thermoflexales	Thermoflexaceae	Thermoflexus	D_6__Thermoflexus hugenholtzii
OTU565	Bacteria	Firmicutes	Clostridia	Eubacteriales	Symbiobacteriaceae	Symbiobacterium	D_6__Symbiobacterium thermophilum
OTU5650	Bacteria	Chloroflexi	Thermoflexia	Thermoflexales	Thermoflexaceae	Thermoflexus	D_6__Thermoflexus hugenholtzii
OTU5657	Bacteria	Chloroflexi	Thermoflexia	Thermoflexales	Thermoflexaceae	Thermoflexus	D_6__Thermoflexus hugenholtzii
OTU566	Bacteria	Chloroflexi	Caldilineae	Caldilineales	Caldilineaceae	Caldilinea	D_6__Caldilinea aerophila
OTU567	Bacteria	Chloroflexi	Thermoflexia	Thermoflexales	Thermoflexaceae	Thermoflexus	D_6__Thermoflexus hugenholtzii
OTU568	Bacteria	Proteobacteria	Gammaproteobacteria	Oceanospirillales	Alcanivoracaceae	Ketobacter	D_6__Ketobacter alkanivorans
OTU569	Bacteria	Chloroflexi	Caldilineae	Caldilineales	Caldilineaceae	Caldilinea	D_6__Caldilinea aerophila
OTU57	Bacteria	Proteobacteria	Deltaproteobacteria	Myxococcales	Polyangiaceae	Sorangium	D_6__Sorangium cellulosum
OTU570	Bacteria	Chloroflexi	Caldilineae	Caldilineales	Caldilineaceae	Caldilinea	D_6__Caldilinea aerophila
OTU571	Bacteria	Chloroflexi	Thermoflexia	Thermoflexales	Thermoflexaceae	Thermoflexus	D_6__Thermoflexus hugenholtzii
OTU572	Archaea	Euryarchaeota	Methanomicrobia	Methanosarcinales	Candidatus Methanoperedenaceae	Candidatus Methanoperedens	D_6__Candidatus Methanoperedens nitroreducens
OTU573	Bacteria	Chloroflexi	Ardenticatenia	Ardenticatenales	Ardenticatenaceae	Candidatus Promineofilum	D_6__Candidatus Promineofilum breve
OTU5736	Bacteria	Chloroflexi	Caldilineae	Caldilineales	Caldilineaceae	Caldilinea	D_6__Caldilinea aerophila
OTU574	Bacteria	Chloroflexi	Chloroflexia	Chloroflexales	Oscillochloridaceae	Oscillochloris	D_6__Oscillochloris trichoides
OTU576	Bacteria	Proteobacteria	Deltaproteobacteria	Myxococcales	Anaeromyxobacteraceae	Anaeromyxobacter	D_6__Anaeromyxobacter sp. Red267
OTU577	Bacteria	Planctomycetes	Planctomycetia	Pirellulales	Lacipirellulaceae	Posidoniimonas	D_6__Posidoniimonas polymericola
OTU578	Bacteria	Chloroflexi	Thermoflexia	Thermoflexales	Thermoflexaceae	Thermoflexus	D_6__Thermoflexus hugenholtzii
OTU579	Bacteria	Planctomycetes	Planctomycetia	Pirellulales	Thermoguttaceae	Thermogutta	D_6__Thermogutta terrifontis
OTU58	Bacteria	Planctomycetes	Planctomycetia	Pirellulales	Thermoguttaceae	Thermogutta	D_6__Thermogutta terrifontis
OTU581	Bacteria	Proteobacteria	Deltaproteobacteria	Myxococcales	Anaeromyxobacteraceae	Anaeromyxobacter	D_6__Anaeromyxobacter dehalogenans
OTU582	Bacteria	Chloroflexi	Caldilineae	Caldilineales	Caldilineaceae	Caldilinea	D_6__Caldilinea aerophila
OTU5822	Bacteria	Chloroflexi	Thermoflexia	Thermoflexales	Thermoflexaceae	Thermoflexus	D_6__Thermoflexus hugenholtzii
OTU5824	Bacteria	Planctomycetes	Planctomycetia	Pirellulales	Pirellulaceae	Blastopirellula	D_6__Blastopirellula marina
OTU583	Bacteria	Proteobacteria	Deltaproteobacteria	Desulfuromonadales	Syntrophotaleaceae	Syntrophotalea	D_6__Syntrophotalea acetylenivorans
OTU5830	Bacteria	Chloroflexi	Thermoflexia	Thermoflexales	Thermoflexaceae	Thermoflexus	D_6__Thermoflexus hugenholtzii
OTU5831	Bacteria	Chloroflexi	Thermoflexia	Thermoflexales	Thermoflexaceae	Thermoflexus	D_6__Thermoflexus hugenholtzii
OTU5833	Bacteria	Bacteroidetes	Chitinophagia	Chitinophagales	Chitinophagaceae	Paracnuella	D_6__Paracnuella aquatica
OTU5834	Bacteria	Chloroflexi	Thermoflexia	Thermoflexales	Thermoflexaceae	Thermoflexus	D_6__Thermoflexus hugenholtzii
OTU584	Bacteria	Chloroflexi	Caldilineae	Caldilineales	Caldilineaceae	Caldilinea	D_6__Caldilinea aerophila
OTU5844	Bacteria	Verrucomicrobia	Opitutae	Opitutales	Opitutaceae	Nibricoccus	D_6__Nibricoccus aquaticus
OTU585	Bacteria	Chloroflexi	Ardenticatenia	Ardenticatenales	Ardenticatenaceae	Candidatus Promineofilum	D_6__Candidatus Promineofilum breve
OTU586	Bacteria	Cyanobacteria	Pseudanabaenales	Thermosynechococcaceae	Thermosynechococcus	D_6__Thermosynechococcus vestitus	Unclassified
OTU5868	Bacteria	Chloroflexi	Thermoflexia	Thermoflexales	Thermoflexaceae	Thermoflexus	D_6__Thermoflexus hugenholtzii
OTU587	Bacteria	Proteobacteria	Betaproteobacteria	Burkholderiales	Rubrivivax	D_6__Rubrivivax sp. A210	Unclassified
OTU5874	Bacteria	Proteobacteria	Deltaproteobacteria	Myxococcales	Archangiaceae	Archangium	D_6__Archangium violaceum
OTU588	Bacteria	Chloroflexi	Caldilineae	Caldilineales	Caldilineaceae	Caldilinea	D_6__Caldilinea aerophila
OTU589	Bacteria	Verrucomicrobia	Opitutae	Puniceicoccales	Puniceicoccaceae	Coraliomargarita	D_6__Coraliomargarita akajimensis
OTU59	Bacteria	Proteobacteria	Deltaproteobacteria	Myxococcales	Archangiaceae	Archangium	D_6__Archangium violaceum
OTU590	Bacteria	Chloroflexi	Thermoflexia	Thermoflexales	Thermoflexaceae	Thermoflexus	D_6__Thermoflexus hugenholtzii
OTU5900	Bacteria	Proteobacteria	Deltaproteobacteria	Myxococcales	Polyangiaceae	Sorangium	D_6__Sorangium cellulosum
OTU591	Bacteria	Planctomycetes	Candidatus Brocadiia	Candidatus Brocadiales	Candidatus Brocadiaceae	Candidatus Brocadia	D_6__Candidatus Brocadia sinica
OTU592	Bacteria	Chloroflexi	Caldilineae	Caldilineales	Caldilineaceae	Caldilinea	D_6__Caldilinea aerophila
OTU593	Bacteria	Deinococcus-Thermus	Deinococci	Thermales	Thermaceae	Thermus	D_6__Thermus igniterrae
OTU594	Bacteria	Chloroflexi	Thermoflexia	Thermoflexales	Thermoflexaceae	Thermoflexus	D_6__Thermoflexus hugenholtzii
OTU5940	Bacteria	Bacteroidetes	Flavobacteriia	Flavobacteriales	Flavobacteriaceae	Flavobacterium	D_6__Flavobacterium orientale
OTU5946	Bacteria	Proteobacteria	Deltaproteobacteria	Myxococcales	Archangiaceae	Vitiosangium	D_6__Vitiosangium sp. GDMCC 1.1324
OTU595	Bacteria	Chloroflexi	Caldilineae	Caldilineales	Caldilineaceae	Caldilinea	D_6__Caldilinea aerophila
OTU5959	Bacteria	Proteobacteria	Deltaproteobacteria	Myxococcales	Archangiaceae	Archangium	D_6__Archangium violaceum
OTU596	Bacteria	Bacteroidetes	Cytophagia	Cytophagales	Cyclobacteriaceae	Pleomorphovibrio	D_6__Pleomorphovibrio marinus
OTU597	Bacteria	Firmicutes	Clostridia	Eubacteriales	Clostridiaceae	Alkaliphilus	D_6__Alkaliphilus flagellatus
OTU598	Bacteria	Chloroflexi	Thermoflexia	Thermoflexales	Thermoflexaceae	Thermoflexus	D_6__Thermoflexus hugenholtzii
OTU599	Bacteria	Proteobacteria	Betaproteobacteria	Rhodocyclales	Rhodocyclaceae	Propionivibrio	D_6__Propionivibrio dicarboxylicus
OTU5994	Bacteria	Proteobacteria	Deltaproteobacteria	Myxococcales	Polyangiaceae	Sorangium	D_6__Sorangium cellulosum
OTU6	Bacteria	Acidobacteria	Holophagae	Holophagales	Holophagaceae	Geothrix	D_6__Geothrix fermentans
OTU60	Bacteria	Deinococcus-Thermus	Deinococci	Thermales	Thermaceae	Meiothermus	D_6__Meiothermus sp. CFH 77666
OTU600	Bacteria	Proteobacteria	Deltaproteobacteria	Myxococcales	Polyangiaceae	Sorangium	D_6__Sorangium cellulosum
OTU601	Bacteria	Proteobacteria	Deltaproteobacteria	Desulfuromonadales	Syntrophotaleaceae	Syntrophotalea	D_6__Syntrophotalea acetylenivorans
OTU602	Bacteria	Thermotogae	Thermotogae	Thermotogales	Thermotogaceae	Thermotoga	D_6__Thermotoga profunda
OTU6025	Bacteria	Proteobacteria	Deltaproteobacteria	Myxococcales	Polyangiaceae	Sorangium	D_6__Sorangium cellulosum
OTU603	Bacteria	Proteobacteria	Deltaproteobacteria	Myxococcales	Archangiaceae	Archangium	D_6__Archangium violaceum
OTU6033	Bacteria	Proteobacteria	Deltaproteobacteria	Myxococcales	Archangiaceae	Archangium	D_6__Archangium violaceum
OTU6035	Bacteria	Proteobacteria	Deltaproteobacteria	Myxococcales	Archangiaceae	Archangium	D_6__Archangium violaceum
OTU6039	Bacteria	Proteobacteria	Deltaproteobacteria	Myxococcales	Polyangiaceae	Sorangium	D_6__Sorangium cellulosum
OTU604	Bacteria	Cyanobacteria	Nostocales	Hapalosiphonaceae	Fischerella	D_6__Fischerella thermalis	Unclassified
OTU6047	Bacteria	Acidobacteria	Holophagae	Holophagales	Holophagaceae	Holophaga	D_6__Holophaga foetida
OTU605	Bacteria	Chloroflexi	Anaerolineae	Anaerolineales	Anaerolineaceae	Levilinea	D_6__Levilinea saccharolytica
OTU606	Bacteria	Proteobacteria	Deltaproteobacteria	Myxococcales	Kofleriaceae	Haliangium	D_6__Haliangium sp. UPWRP_2
OTU607	Bacteria	Firmicutes	Clostridia	Eubacteriales	Anaerovirgula	D_6__Anaerovirgula multivorans	Unclassified
OTU608	Archaea	Euryarchaeota	Methanomicrobia	Methanosarcinales	Candidatus Methanoperedenaceae	Candidatus Methanoperedens	D_6__Candidatus Methanoperedens nitroreducens
OTU609	Bacteria	Proteobacteria	Deltaproteobacteria	Myxococcales	Polyangiaceae	Polyangium	D_6__Polyangium aurulentum
OTU6094	Bacteria	Acidobacteria	Holophagae	Holophagales	Holophagaceae	Geothrix	D_6__Geothrix fermentans
OTU61	Bacteria	Proteobacteria	Deltaproteobacteria	Myxococcales	Archangiaceae	Vitiosangium	D_6__Vitiosangium sp. GDMCC 1.1324
OTU610	Bacteria	Proteobacteria	Deltaproteobacteria	Myxococcales	Anaeromyxobacteraceae	Anaeromyxobacter	D_6__Anaeromyxobacter sp. Fw109-5
OTU611	Bacteria	Bacteroidetes	Flavobacteriia	Flavobacteriales	Flavobacteriaceae	Bizionia	D_6__Bizionia argentinensis
OTU6117	Bacteria	Chloroflexi	Thermoflexia	Thermoflexales	Thermoflexaceae	Thermoflexus	D_6__Thermoflexus hugenholtzii
OTU612	Bacteria	Nitrospirae	Nitrospira	Nitrospirales	Nitrospiraceae	Nitrospira	D_6__Candidatus Nitrospira inopinata
OTU614	Bacteria	Chloroflexi	Thermoflexia	Thermoflexales	Thermoflexaceae	Thermoflexus	D_6__Thermoflexus hugenholtzii
OTU615	Bacteria	Chloroflexi	Thermoflexia	Thermoflexales	Thermoflexaceae	Thermoflexus	D_6__Thermoflexus hugenholtzii
OTU616	Bacteria	Proteobacteria	Gammaproteobacteria	Chromatiales	Ectothiorhodospiraceae	Thioalkalivibrio	D_6__Thioalkalivibrio sp. XN279
OTU6162	Bacteria	Nitrospirae	Nitrospira	Nitrospirales	Nitrospiraceae	Nitrospira	D_6__Candidatus Nitrospira inopinata
OTU617	Bacteria	Verrucomicrobia	Opitutae	Puniceicoccales	Puniceicoccaceae	Coraliomargarita	D_6__Coraliomargarita akajimensis
OTU6175	Bacteria	Chloroflexi	Caldilineae	Caldilineales	Caldilineaceae	Caldilinea	D_6__Caldilinea aerophila
OTU618	Bacteria	Chloroflexi	Thermoflexia	Thermoflexales	Thermoflexaceae	Thermoflexus	D_6__Thermoflexus hugenholtzii
OTU6189	Bacteria	Chloroflexi	Caldilineae	Caldilineales	Caldilineaceae	Caldilinea	D_6__Caldilinea aerophila
OTU619	Bacteria	Proteobacteria	Deltaproteobacteria	Myxococcales	Anaeromyxobacteraceae	Anaeromyxobacter	D_6__Anaeromyxobacter dehalogenans
OTU62	Bacteria	Proteobacteria	Deltaproteobacteria	Myxococcales	Archangiaceae	Vitiosangium	D_6__Vitiosangium sp. GDMCC 1.1324
OTU620	Bacteria	Acidobacteria	Holophagae	Holophagales	Holophagaceae	Geothrix	D_6__Geothrix fermentans
OTU6209	Bacteria	Chloroflexi	Thermoflexia	Thermoflexales	Thermoflexaceae	Thermoflexus	D_6__Thermoflexus hugenholtzii
OTU621	Bacteria	Acidobacteria	Holophagae	Holophagales	Holophagaceae	Geothrix	D_6__Geothrix fermentans
OTU6211	Bacteria	Cyanobacteria	Pseudanabaenales	Leptolyngbyaceae	Leptolyngbya	D_6__Leptolyngbya sp. 7M	Unclassified
OTU6212	Bacteria	Chloroflexi	Thermoflexia	Thermoflexales	Thermoflexaceae	Thermoflexus	D_6__Thermoflexus hugenholtzii
OTU6213	Bacteria	Chloroflexi	Thermoflexia	Thermoflexales	Thermoflexaceae	Thermoflexus	D_6__Thermoflexus hugenholtzii
OTU622	Bacteria	Verrucomicrobia	Spartobacteria	Chthoniobacterales	Chthoniobacteraceae	Chthoniobacter	D_6__Chthoniobacter flavus
OTU6229	Bacteria	Chloroflexi	Thermoflexia	Thermoflexales	Thermoflexaceae	Thermoflexus	D_6__Thermoflexus hugenholtzii
OTU623	Bacteria	Proteobacteria	Betaproteobacteria	Rhodocyclales	Rhodocyclaceae	Propionivibrio	D_6__Propionivibrio dicarboxylicus
OTU624	Bacteria	Chloroflexi	Thermoflexia	Thermoflexales	Thermoflexaceae	Thermoflexus	D_6__Thermoflexus hugenholtzii
OTU6242	Bacteria	Chloroflexi	Thermoflexia	Thermoflexales	Thermoflexaceae	Thermoflexus	D_6__Thermoflexus hugenholtzii
OTU6244	Bacteria	Chloroflexi	Thermoflexia	Thermoflexales	Thermoflexaceae	Thermoflexus	D_6__Thermoflexus hugenholtzii
OTU625	Archaea	Euryarchaeota	Methanomicrobia	Methanosarcinales	Candidatus Methanoperedenaceae	Candidatus Methanoperedens	D_6__Candidatus Methanoperedens nitroreducens
OTU6256	Bacteria	Proteobacteria	Betaproteobacteria	Burkholderiales	Thiomonas	D_6__Thiomonas bhubaneswarensis	Unclassified
OTU6257	Archaea	Euryarchaeota	Methanomicrobia	Methanosarcinales	Candidatus Methanoperedenaceae	Candidatus Methanoperedens	D_6__Candidatus Methanoperedens nitroreducens
OTU626	Bacteria	Verrucomicrobia	Spartobacteria	Chthoniobacterales	Chthoniobacteraceae	Chthoniobacter	D_6__Chthoniobacter flavus
OTU627	Bacteria	Chloroflexi	Ardenticatenia	Ardenticatenales	Ardenticatenaceae	Candidatus Promineofilum	D_6__Candidatus Promineofilum breve
OTU628	Bacteria	Planctomycetes	Candidatus Brocadiia	Candidatus Brocadiales	Candidatus Brocadiaceae	Candidatus Brocadia	D_6__Candidatus Brocadia sinica
OTU629	Bacteria	Acidobacteria	Holophagae	Holophagales	Holophagaceae	Geothrix	D_6__Geothrix fermentans
OTU63	Bacteria	Planctomycetes	Planctomycetia	Pirellulales	Thermoguttaceae	Thermogutta	D_6__Thermogutta terrifontis
OTU630	Archaea	Euryarchaeota	Methanomicrobia	Methanosarcinales	Candidatus Methanoperedenaceae	Candidatus Methanoperedens	D_6__Candidatus Methanoperedens sp. BLZ2
OTU631	Bacteria	Bacteroidetes	Bacteroidia	Bacteroidales	Lentimicrobiaceae	Lentimicrobium	D_6__Lentimicrobium saccharophilum
OTU632	Bacteria	Chloroflexi	Ardenticatenia	Ardenticatenales	Ardenticatenaceae	Candidatus Promineofilum	D_6__Candidatus Promineofilum breve
OTU6321	Bacteria	Acidobacteria	Holophagae	Holophagales	Holophagaceae	Geothrix	D_6__Geothrix fermentans
OTU6327	Bacteria	Acidobacteria	Holophagae	Holophagales	Holophagaceae	Geothrix	D_6__Geothrix fermentans
OTU633	Bacteria	Proteobacteria	Betaproteobacteria	Rhodocyclales	Rhodocyclaceae	Propionivibrio	D_6__Propionivibrio dicarboxylicus
OTU6331	Bacteria	Acidobacteria	Holophagae	Holophagales	Holophagaceae	Geothrix	D_6__Geothrix fermentans
OTU6338	Bacteria	Proteobacteria	Deltaproteobacteria	Myxococcales	Archangiaceae	Archangium	D_6__Archangium violaceum
OTU634	Bacteria	Proteobacteria	Deltaproteobacteria	Myxococcales	Archangiaceae	Archangium	D_6__Archangium gephyra
OTU635	Bacteria	Deinococcus-Thermus	Deinococci	Thermales	Thermaceae	Thermus	D_6__Thermus caldifontis
OTU636	Bacteria	Planctomycetes	Candidatus Brocadiia	Candidatus Brocadiales	Candidatus Brocadiaceae	Candidatus Brocadia	D_6__Candidatus Brocadia sinica
OTU6360	Bacteria	Verrucomicrobia	Opitutae	Opitutales	Opitutaceae	Nibricoccus	D_6__Nibricoccus aquaticus
OTU6368	Bacteria	Acidobacteria	Holophagae	Holophagales	Holophagaceae	Geothrix	D_6__Geothrix fermentans
OTU637	Bacteria	Planctomycetes	Planctomycetia	Pirellulales	Lacipirellulaceae	Posidoniimonas	D_6__Posidoniimonas corsicana
OTU6374	Bacteria	Proteobacteria	Deltaproteobacteria	Myxococcales	Anaeromyxobacteraceae	Anaeromyxobacter	D_6__Anaeromyxobacter dehalogenans
OTU638	Bacteria	Planctomycetes	Candidatus Brocadiia	Candidatus Brocadiales	Candidatus Brocadiaceae	Candidatus Brocadia	D_6__Candidatus Brocadia sinica
OTU639	Bacteria	Firmicutes	Clostridia	Eubacteriales	Clostridiaceae	Alkaliphilus	D_6__Alkaliphilus flagellatus
OTU6398	Bacteria	Proteobacteria	Deltaproteobacteria	Myxococcales	Archangiaceae	Vitiosangium	D_6__Vitiosangium sp. GDMCC 1.1324
OTU64	Bacteria	Planctomycetes	Candidatus Brocadiia	Candidatus Brocadiales	Candidatus Brocadiaceae	Candidatus Brocadia	D_6__Candidatus Brocadia sinica
OTU640	Bacteria	Proteobacteria	Deltaproteobacteria	Myxococcales	Kofleriaceae	Haliangium	D_6__Haliangium sp. UPWRP_2
OTU641	Bacteria	Proteobacteria	Deltaproteobacteria	Myxococcales	Anaeromyxobacteraceae	Anaeromyxobacter	D_6__Anaeromyxobacter dehalogenans
OTU642	Bacteria	Chloroflexi	Thermoflexia	Thermoflexales	Thermoflexaceae	Thermoflexus	D_6__Thermoflexus hugenholtzii
OTU6425	Bacteria	Chloroflexi	Thermoflexia	Thermoflexales	Thermoflexaceae	Thermoflexus	D_6__Thermoflexus hugenholtzii
OTU6426	Bacteria	Chloroflexi	Thermoflexia	Thermoflexales	Thermoflexaceae	Thermoflexus	D_6__Thermoflexus hugenholtzii
OTU643	Bacteria	Nitrospirae	Nitrospira	Nitrospirales	Nitrospiraceae	Nitrospira	D_6__Candidatus Nitrospira inopinata
OTU644	Bacteria	Actinobacteria	Actinomycetia	Streptomycetales	Streptomycetaceae	Streptomyces	D_6__Streptomyces albus
OTU645	Bacteria	Chloroflexi	Thermoflexia	Thermoflexales	Thermoflexaceae	Thermoflexus	D_6__Thermoflexus hugenholtzii
OTU646	Bacteria	Thermodesulfobacteria	Thermodesulfobacteria	Thermodesulfobacteriales	Thermodesulfobacteriaceae	Caldimicrobium	D_6__Caldimicrobium thiodismutans
OTU647	Bacteria	Chloroflexi	Caldilineae	Caldilineales	Caldilineaceae	Caldilinea	D_6__Caldilinea aerophila
OTU6474	Bacteria	Acidobacteria	Holophagae	Holophagales	Holophagaceae	Geothrix	D_6__Geothrix fermentans
OTU648	Bacteria	Verrucomicrobia	Verrucomicrobiae	Verrucomicrobiales	Verrucomicrobia subdivision 3	Limisphaera	D_6__Limisphaera ngatamarikiensis
OTU6488	Bacteria	Acidobacteria	Holophagae	Holophagales	Holophagaceae	Geothrix	D_6__Geothrix fermentans
OTU649	Bacteria	Verrucomicrobia	Opitutae	Puniceicoccales	Puniceicoccaceae	Coraliomargarita	D_6__Coraliomargarita akajimensis
OTU6493	Bacteria	Acidobacteria	Holophagae	Holophagales	Holophagaceae	Geothrix	D_6__Geothrix fermentans
OTU6498	Bacteria	Chloroflexi	Thermoflexia	Thermoflexales	Thermoflexaceae	Thermoflexus	D_6__Thermoflexus hugenholtzii
OTU65	Bacteria	Nitrospirae	Nitrospira	Nitrospirales	Nitrospiraceae	Nitrospira	D_6__Candidatus Nitrospira inopinata
OTU650	Bacteria	Acidobacteria	Holophagae	Holophagales	Holophagaceae	Geothrix	D_6__Geothrix fermentans
OTU6504	Archaea	Euryarchaeota	Methanomicrobia	Methanosarcinales	Candidatus Methanoperedenaceae	Candidatus Methanoperedens	D_6__Candidatus Methanoperedens nitroreducens
OTU6506	Archaea	Euryarchaeota	Methanomicrobia	Methanosarcinales	Candidatus Methanoperedenaceae	Candidatus Methanoperedens	D_6__Candidatus Methanoperedens nitroreducens
OTU651	Bacteria	Acidobacteria	Holophagae	Holophagales	Holophagaceae	Holophaga	D_6__Holophaga foetida
OTU6526	Bacteria	Acidobacteria	Holophagae	Holophagales	Holophagaceae	Geothrix	D_6__Geothrix fermentans
OTU654	Bacteria	Chloroflexi	Thermoflexia	Thermoflexales	Thermoflexaceae	Thermoflexus	D_6__Thermoflexus hugenholtzii
OTU6543	Bacteria	Chloroflexi	Thermoflexia	Thermoflexales	Thermoflexaceae	Thermoflexus	D_6__Thermoflexus hugenholtzii
OTU6545	Bacteria	Chloroflexi	Thermoflexia	Thermoflexales	Thermoflexaceae	Thermoflexus	D_6__Thermoflexus hugenholtzii
OTU6546	Bacteria	Chloroflexi	Thermoflexia	Thermoflexales	Thermoflexaceae	Thermoflexus	D_6__Thermoflexus hugenholtzii
OTU655	Bacteria	Proteobacteria	Deltaproteobacteria	Myxococcales	Polyangiaceae	Sorangium	D_6__Sorangium cellulosum
OTU656	Bacteria	Proteobacteria	Deltaproteobacteria	Myxococcales	Archangiaceae	Archangium	D_6__Archangium violaceum
OTU657	Bacteria	Thermodesulfobacteria	Thermodesulfobacteria	Thermodesulfobacteriales	Thermodesulfobacteriaceae	Caldimicrobium	D_6__Caldimicrobium thiodismutans
OTU659	Bacteria	Proteobacteria	Deltaproteobacteria	Myxococcales	Myxococcaceae	Pyxidicoccus	D_6__Pyxidicoccus fallax
OTU66	Bacteria	Deinococcus-Thermus	Deinococci	Thermales	Thermaceae	Meiothermus	D_6__Meiothermus sp. CFH 77666
OTU661	Bacteria	Verrucomicrobia	Spartobacteria	Chthoniobacterales	Chthoniobacteraceae	Chthoniobacter	D_6__Chthoniobacter flavus
OTU662	Bacteria	Chloroflexi	Thermoflexia	Thermoflexales	Thermoflexaceae	Thermoflexus	D_6__Thermoflexus hugenholtzii
OTU663	Bacteria	Chloroflexi	Ardenticatenia	Ardenticatenales	Ardenticatenaceae	Candidatus Promineofilum	D_6__Candidatus Promineofilum breve
OTU664	Bacteria	Proteobacteria	Deltaproteobacteria	Myxococcales	Anaeromyxobacteraceae	Anaeromyxobacter	D_6__Anaeromyxobacter sp. K
OTU665	Bacteria	Proteobacteria	Deltaproteobacteria	Desulfuromonadales	Syntrophotaleaceae	Syntrophotalea	D_6__Syntrophotalea carbinolica
OTU6652	Bacteria	Chloroflexi	Thermoflexia	Thermoflexales	Thermoflexaceae	Thermoflexus	D_6__Thermoflexus hugenholtzii
OTU666	Bacteria	Planctomycetes	Planctomycetia	Pirellulales	Lacipirellulaceae	Posidoniimonas	D_6__Posidoniimonas corsicana
OTU6676	Bacteria	Chloroflexi	Thermoflexia	Thermoflexales	Thermoflexaceae	Thermoflexus	D_6__Thermoflexus hugenholtzii
OTU668	Bacteria	Verrucomicrobia	Opitutae	Puniceicoccales	Puniceicoccaceae	Coraliomargarita	D_6__Coraliomargarita akajimensis
OTU6680	Bacteria	Chloroflexi	Caldilineae	Caldilineales	Caldilineaceae	Caldilinea	D_6__Caldilinea aerophila
OTU6683	Bacteria	Chloroflexi	Caldilineae	Caldilineales	Caldilineaceae	Caldilinea	D_6__Caldilinea aerophila
OTU669	Bacteria	Verrucomicrobia	Spartobacteria	Chthoniobacterales	Chthoniobacteraceae	Chthoniobacter	D_6__Chthoniobacter flavus
OTU6690	Bacteria	Chloroflexi	Thermoflexia	Thermoflexales	Thermoflexaceae	Thermoflexus	D_6__Thermoflexus hugenholtzii
OTU6695	Bacteria	Chloroflexi	Thermoflexia	Thermoflexales	Thermoflexaceae	Thermoflexus	D_6__Thermoflexus hugenholtzii
OTU67	Bacteria	Proteobacteria	Deltaproteobacteria	Myxococcales	Anaeromyxobacteraceae	Anaeromyxobacter	D_6__Anaeromyxobacter sp. Fw109-5
OTU670	Bacteria	Deinococcus-Thermus	Deinococci	Thermales	Thermaceae	Thermus	D_6__Thermus scotoductus
OTU6708	Bacteria	Chloroflexi	Caldilineae	Caldilineales	Caldilineaceae	Caldilinea	D_6__Caldilinea aerophila
OTU671	Bacteria	Spirochaetes	Spirochaetia	Leptospirales	Leptospiraceae	Leptonema	D_6__Leptonema illini
OTU672	Bacteria	Proteobacteria	Deltaproteobacteria	Myxococcales	Polyangiaceae	Polyangium	D_6__Polyangium aurulentum
OTU673	Bacteria	Chloroflexi	Thermoflexia	Thermoflexales	Thermoflexaceae	Thermoflexus	D_6__Thermoflexus hugenholtzii
OTU6735	Bacteria	Chloroflexi	Caldilineae	Caldilineales	Caldilineaceae	Caldilinea	D_6__Caldilinea aerophila
OTU674	Bacteria	Proteobacteria	Gammaproteobacteria	Chromatiales	Chromatiaceae	Halochromatium	D_6__Halochromatium glycolicum
OTU675	Bacteria	Planctomycetes	Planctomycetia	Planctomycetales	Planctomycetaceae	Gimesia	D_6__Gimesia panareensis
OTU6753	Bacteria	Chloroflexi	Thermoflexia	Thermoflexales	Thermoflexaceae	Thermoflexus	D_6__Thermoflexus hugenholtzii
OTU676	Bacteria	Thermodesulfobacteria	Thermodesulfobacteria	Thermodesulfobacteriales	Thermodesulfobacteriaceae	Caldimicrobium	D_6__Caldimicrobium thiodismutans
OTU6766	Bacteria	Proteobacteria	Deltaproteobacteria	Myxococcales	Archangiaceae	Archangium	D_6__Archangium violaceum
OTU6773	Bacteria	Proteobacteria	Deltaproteobacteria	Myxococcales	Archangiaceae	Archangium	D_6__Archangium violaceum
OTU678	Bacteria	Chloroflexi	Caldilineae	Caldilineales	Caldilineaceae	Caldilinea	D_6__Caldilinea aerophila
OTU679	Bacteria	Planctomycetes	Candidatus Brocadiia	Candidatus Brocadiales	Candidatus Brocadiaceae	Candidatus Brocadia	D_6__Candidatus Brocadia sinica
OTU6792	Bacteria	Proteobacteria	Deltaproteobacteria	Myxococcales	Archangiaceae	Archangium	D_6__Archangium violaceum
OTU68	Bacteria	Proteobacteria	Deltaproteobacteria	Myxococcales	Polyangiaceae	Sorangium	D_6__Sorangium cellulosum
OTU680	Bacteria	Chloroflexi	Ardenticatenia	Ardenticatenales	Ardenticatenaceae	Candidatus Promineofilum	D_6__Candidatus Promineofilum breve
OTU681	Bacteria	Chloroflexi	Thermoflexia	Thermoflexales	Thermoflexaceae	Thermoflexus	D_6__Thermoflexus hugenholtzii
OTU6815	Bacteria	Proteobacteria	Deltaproteobacteria	Myxococcales	Archangiaceae	Archangium	D_6__Archangium violaceum
OTU6821	Bacteria	Proteobacteria	Deltaproteobacteria	Myxococcales	Archangiaceae	Archangium	D_6__Archangium violaceum
OTU683	Bacteria	Chloroflexi	Thermoflexia	Thermoflexales	Thermoflexaceae	Thermoflexus	D_6__Thermoflexus hugenholtzii
OTU684	Bacteria	Chloroflexi	Thermoflexia	Thermoflexales	Thermoflexaceae	Thermoflexus	D_6__Thermoflexus hugenholtzii
OTU6842	Bacteria	Cyanobacteria	Pseudanabaenales	Leptolyngbyaceae	Leptolyngbya	D_6__Leptolyngbya sp. 7M	Unclassified
OTU685	Bacteria	Chloroflexi	Thermoflexia	Thermoflexales	Thermoflexaceae	Thermoflexus	D_6__Thermoflexus hugenholtzii
OTU6858	Bacteria	Proteobacteria	Deltaproteobacteria	Myxococcales	Polyangiaceae	Sorangium	D_6__Sorangium cellulosum
OTU686	Bacteria	Proteobacteria	Deltaproteobacteria	Desulfuromonadales	Syntrophotaleaceae	Syntrophotalea	D_6__Syntrophotalea acetylenivorans
OTU687	Bacteria	Planctomycetes	Planctomycetia	Pirellulales	Lacipirellulaceae	Adhaeretor	D_6__Adhaeretor mobilis
OTU6878	Bacteria	Cyanobacteria	Pseudanabaenales	Leptolyngbyaceae	Leptolyngbya	D_6__Leptolyngbya sp. 7M	Unclassified
OTU688	Bacteria	Planctomycetes	Candidatus Brocadiia	Candidatus Brocadiales	Candidatus Brocadiaceae	Candidatus Brocadia	D_6__Candidatus Brocadia sinica
OTU6889	Bacteria	Proteobacteria	Betaproteobacteria	Rhodocyclales	Rhodocyclaceae	Propionivibrio	D_6__Propionivibrio dicarboxylicus
OTU689	Bacteria	Chloroflexi	Anaerolineae	Anaerolineales	Anaerolineaceae	Levilinea	D_6__Levilinea saccharolytica
OTU69	Bacteria	Verrucomicrobia	Opitutae	Puniceicoccales	Puniceicoccaceae	Pelagicoccus	D_6__Pelagicoccus mobilis
OTU690	Bacteria	Acidobacteria	Holophagae	Holophagales	Holophagaceae	Geothrix	D_6__Geothrix fermentans
OTU6904	Bacteria	Chloroflexi	Thermoflexia	Thermoflexales	Thermoflexaceae	Thermoflexus	D_6__Thermoflexus hugenholtzii
OTU691	Bacteria	Chloroflexi	Thermoflexia	Thermoflexales	Thermoflexaceae	Thermoflexus	D_6__Thermoflexus hugenholtzii
OTU692	Bacteria	Proteobacteria	Deltaproteobacteria	Myxococcales	Archangiaceae	Archangium	D_6__Archangium violaceum
OTU693	Bacteria	Chloroflexi	Caldilineae	Caldilineales	Caldilineaceae	Caldilinea	D_6__Caldilinea aerophila
OTU694	Bacteria	Proteobacteria	Deltaproteobacteria	Myxococcales	Archangiaceae	Archangium	D_6__Archangium violaceum
OTU695	Bacteria	Planctomycetes	Planctomycetia	Planctomycetales	Planctomycetaceae	Thalassoglobus	D_6__Thalassoglobus neptunius
OTU696	Bacteria	Chloroflexi	Ardenticatenia	Ardenticatenales	Ardenticatenaceae	Candidatus Promineofilum	D_6__Candidatus Promineofilum breve
OTU697	Bacteria	Proteobacteria	Alphaproteobacteria	Hyphomicrobiales	Phyllobacteriaceae	Hoeflea	D_6__Hoeflea sp. BAL378
OTU698	Bacteria	Chloroflexi	Anaerolineae	Anaerolineales	Anaerolineaceae	Thermanaerothrix	D_6__Thermanaerothrix daxensis
OTU6983	Bacteria	Proteobacteria	Deltaproteobacteria	Myxococcales	Archangiaceae	Vitiosangium	D_6__Vitiosangium sp. GDMCC 1.1324
OTU699	Bacteria	Proteobacteria	Oligoflexia	Bacteriovoracales	Bacteriovoracaceae	Bacteriovorax	D_6__Bacteriovorax sp. BSW11_IV
OTU7	Bacteria	Planctomycetes	Candidatus Brocadiia	Candidatus Brocadiales	Candidatus Scalinduaceae	Candidatus Scalindua	D_6__Candidatus Scalindua japonica
OTU70	Archaea	Euryarchaeota	Methanomicrobia	Methanosarcinales	Candidatus Methanoperedenaceae	Candidatus Methanoperedens	D_6__Candidatus Methanoperedens nitroreducens
OTU700	Bacteria	Planctomycetes	Planctomycetia	Planctomycetales	Planctomycetaceae	Planctomyces	D_6__Planctomyces sp. SH-PL14
OTU701	Bacteria	Proteobacteria	Deltaproteobacteria	Myxococcales	Archangiaceae	Vitiosangium	D_6__Vitiosangium sp. GDMCC 1.1324
OTU702	Bacteria	Planctomycetes	Planctomycetia	Planctomycetales	Planctomycetaceae	Gimesia	D_6__Gimesia panareensis
OTU703	Bacteria	Planctomycetes	Planctomycetia	Isosphaerales	Isosphaeraceae	Tautonia	D_6__Tautonia marina
OTU704	Bacteria	Chloroflexi	Caldilineae	Caldilineales	Caldilineaceae	Caldilinea	D_6__Caldilinea aerophila
OTU706	Bacteria	Planctomycetes	Planctomycetia	Isosphaerales	Isosphaeraceae	Tautonia	D_6__Tautonia marina
OTU707	Bacteria	Ignavibacteriae	Ignavibacteria	Ignavibacteriales	Ignavibacteriaceae	Ignavibacterium	D_6__Ignavibacterium album
OTU708	Bacteria	Chloroflexi	Thermoflexia	Thermoflexales	Thermoflexaceae	Thermoflexus	D_6__Thermoflexus hugenholtzii
OTU71	Bacteria	Nitrospirae	Nitrospira	Nitrospirales	Nitrospiraceae	Nitrospira	D_6__Candidatus Nitrospira inopinata
OTU710	Bacteria	Nitrospirae	Nitrospira	Nitrospirales	Nitrospiraceae	Nitrospira	D_6__Candidatus Nitrospira inopinata
OTU711	Bacteria	Planctomycetes	Candidatus Brocadiia	Candidatus Brocadiales	Candidatus Brocadiaceae	Candidatus Brocadia	D_6__Candidatus Brocadia sinica
OTU712	Bacteria	Planctomycetes	Planctomycetia	Pirellulales	Lacipirellulaceae	Posidoniimonas	D_6__Posidoniimonas corsicana
OTU713	Bacteria	Firmicutes	Clostridia	Eubacteriales	Peptococcaceae	Desulfosporosinus	D_6__Desulfosporosinus fructosivorans
OTU714	Bacteria	Chloroflexi	Caldilineae	Caldilineales	Caldilineaceae	Caldilinea	D_6__Caldilinea aerophila
OTU715	Bacteria	Proteobacteria	Deltaproteobacteria	Desulfuromonadales	Syntrophotaleaceae	Syntrophotalea	D_6__Syntrophotalea acetylenivorans
OTU716	Bacteria	Acidobacteria	Holophagae	Holophagales	Holophagaceae	Geothrix	D_6__Geothrix fermentans
OTU717	Bacteria	Proteobacteria	Deltaproteobacteria	Myxococcales	Archangiaceae	Archangium	D_6__Archangium violaceum
OTU718	Bacteria	Thermodesulfobacteria	Thermodesulfobacteria	Thermodesulfobacteriales	Thermodesulfobacteriaceae	Caldimicrobium	D_6__Caldimicrobium thiodismutans
OTU719	Bacteria	Chloroflexi	Ardenticatenia	Ardenticatenales	Ardenticatenaceae	Candidatus Promineofilum	D_6__Candidatus Promineofilum breve
OTU72	Bacteria	Firmicutes	Clostridia	Eubacteriales	Symbiobacteriaceae	Symbiobacterium	D_6__Symbiobacterium thermophilum
OTU720	Bacteria	Proteobacteria	Deltaproteobacteria	Desulfuromonadales	Geobacteraceae	Geobacter	D_6__Geobacter sp. SVR
OTU721	Bacteria	Thermodesulfobacteria	Thermodesulfobacteria	Thermodesulfobacteriales	Thermodesulfobacteriaceae	Caldimicrobium	D_6__Caldimicrobium thiodismutans
OTU722	Bacteria	Proteobacteria	Deltaproteobacteria	Myxococcales	Archangiaceae	Cystobacter	D_6__Cystobacter gracilis
OTU723	Bacteria	Proteobacteria	Gammaproteobacteria	Chromatiales	Ectothiorhodospiraceae	Thioalkalivibrio	D_6__Thioalkalivibrio sp. XN279
OTU724	Bacteria	Proteobacteria	Deltaproteobacteria	Myxococcales	Archangiaceae	Archangium	D_6__Archangium violaceum
OTU726	Bacteria	Nitrospirae	Nitrospira	Nitrospirales	Nitrospiraceae	Nitrospira	D_6__Candidatus Nitrospira inopinata
OTU727	Bacteria	Proteobacteria	Deltaproteobacteria	Myxococcales	Polyangiaceae	Sorangium	D_6__Sorangium cellulosum
OTU729	Bacteria	Proteobacteria	Deltaproteobacteria	Myxococcales	Archangiaceae	Archangium	D_6__Archangium violaceum
OTU73	Bacteria	Chloroflexi	Thermoflexia	Thermoflexales	Thermoflexaceae	Thermoflexus	D_6__Thermoflexus hugenholtzii
OTU730	Bacteria	Deinococcus-Thermus	Deinococci	Thermales	Thermaceae	Meiothermus	D_6__Meiothermus sp. CFH 77666
OTU731	Bacteria	Proteobacteria	Deltaproteobacteria	Myxococcales	Polyangiaceae	Sorangium	D_6__Sorangium cellulosum
OTU732	Bacteria	Chloroflexi	Ardenticatenia	Ardenticatenales	Ardenticatenaceae	Candidatus Promineofilum	D_6__Candidatus Promineofilum breve
OTU734	Bacteria	Planctomycetes	Planctomycetia	Pirellulales	Lacipirellulaceae	Posidoniimonas	D_6__Posidoniimonas corsicana
OTU735	Bacteria	Nitrospirae	Nitrospira	Nitrospirales	Nitrospiraceae	Nitrospira	D_6__Candidatus Nitrospira inopinata
OTU736	Bacteria	Chloroflexi	Caldilineae	Caldilineales	Caldilineaceae	Caldilinea	D_6__Caldilinea aerophila
OTU737	Bacteria	Proteobacteria	Deltaproteobacteria	Desulfuromonadales	Syntrophotaleaceae	Syntrophotalea	D_6__Syntrophotalea acetylenivorans
OTU738	Bacteria	Bacteroidetes	Bacteroidia	Bacteroidales	Bacteroidaceae	Bacteroides	D_6__Bacteroides sp. 519
OTU739	Bacteria	Verrucomicrobia	Opitutae	Puniceicoccales	Puniceicoccaceae	Pelagicoccus	D_6__Pelagicoccus mobilis
OTU74	Bacteria	Proteobacteria	Deltaproteobacteria	Myxococcales	Archangiaceae	Vitiosangium	D_6__Vitiosangium sp. GDMCC 1.1324
OTU740	Bacteria	Planctomycetes	Planctomycetia	Isosphaerales	Isosphaeraceae	Tautonia	D_6__Tautonia marina
OTU741	Bacteria	Chloroflexi	Candidatus Thermofonsia	Candidatus Roseilinea	D_6__Candidatus Roseilinea sp. NK_OTU-006	Unclassified	Unclassified
OTU742	Bacteria	Chloroflexi	Caldilineae	Caldilineales	Caldilineaceae	Caldilinea	D_6__Caldilinea aerophila
OTU744	Bacteria	Planctomycetes	Planctomycetia	Isosphaerales	Isosphaeraceae	Tautonia	D_6__Tautonia marina
OTU745	Bacteria	Thermodesulfobacteria	Thermodesulfobacteria	Thermodesulfobacteriales	Thermodesulfobacteriaceae	Caldimicrobium	D_6__Caldimicrobium thiodismutans
OTU746	Bacteria	Planctomycetes	Planctomycetia	Pirellulales	Lacipirellulaceae	Posidoniimonas	D_6__Posidoniimonas corsicana
OTU747	Bacteria	Proteobacteria	Deltaproteobacteria	Myxococcales	Archangiaceae	Cystobacter	D_6__Cystobacter gracilis
OTU75	Bacteria	Nitrospirae	Nitrospira	Nitrospirales	Nitrospiraceae	Nitrospira	D_6__Nitrospira defluvii
OTU750	Bacteria	Planctomycetes	Planctomycetia	Isosphaerales	Isosphaeraceae	Tautonia	D_6__Tautonia marina
OTU752	Bacteria	Chloroflexi	Thermoflexia	Thermoflexales	Thermoflexaceae	Thermoflexus	D_6__Thermoflexus hugenholtzii
OTU754	Bacteria	Proteobacteria	Deltaproteobacteria	Myxococcales	Archangiaceae	Archangium	D_6__Archangium violaceum
OTU755	Bacteria	Thermodesulfobacteria	Thermodesulfobacteria	Thermodesulfobacteriales	Thermodesulfobacteriaceae	Caldimicrobium	D_6__Caldimicrobium thiodismutans
OTU756	Bacteria	Chloroflexi	Thermoflexia	Thermoflexales	Thermoflexaceae	Thermoflexus	D_6__Thermoflexus hugenholtzii
OTU757	Bacteria	Proteobacteria	Deltaproteobacteria	Desulfuromonadales	Syntrophotaleaceae	Syntrophotalea	D_6__Syntrophotalea acetylenivorans
OTU758	Bacteria	Planctomycetes	Planctomycetia	Pirellulales	Thermoguttaceae	Thermogutta	D_6__Thermogutta terrifontis
OTU759	Bacteria	Chloroflexi	Ardenticatenia	Ardenticatenales	Ardenticatenaceae	Candidatus Promineofilum	D_6__Candidatus Promineofilum breve
OTU76	Bacteria	Proteobacteria	Deltaproteobacteria	Desulfuromonadales	Syntrophotaleaceae	Syntrophotalea	D_6__Syntrophotalea acetylenivorans
OTU762	Bacteria	Ignavibacteriae	Ignavibacteria	Ignavibacteriales	Ignavibacteriaceae	Ignavibacterium	D_6__Ignavibacterium album
OTU763	Bacteria	Proteobacteria	Deltaproteobacteria	Myxococcales	Vulgatibacteraceae	Vulgatibacter	D_6__Vulgatibacter incomptus
OTU765	Bacteria	Proteobacteria	Betaproteobacteria	Rhodocyclales	Rhodocyclaceae	Propionivibrio	D_6__Propionivibrio dicarboxylicus
OTU766	Archaea	Euryarchaeota	Methanomicrobia	Methanosarcinales	Candidatus Methanoperedenaceae	Candidatus Methanoperedens	D_6__Candidatus Methanoperedens nitroreducens
OTU767	Bacteria	Firmicutes	Bacilli	Bacillales	Acidibacillus	D_6__Acidibacillus ferrooxidans	Unclassified
OTU768	Bacteria	Proteobacteria	Deltaproteobacteria	Myxococcales	Polyangiaceae	Sorangium	D_6__Sorangium cellulosum
OTU77	Bacteria	Planctomycetes	Candidatus Brocadiia	Candidatus Brocadiales	Candidatus Brocadiaceae	Candidatus Brocadia	D_6__Candidatus Brocadia sinica
OTU770	Bacteria	Chloroflexi	Caldilineae	Caldilineales	Caldilineaceae	Caldilinea	D_6__Caldilinea aerophila
OTU771	Bacteria	Chloroflexi	Caldilineae	Caldilineales	Caldilineaceae	Caldilinea	D_6__Caldilinea aerophila
OTU772	Bacteria	Ignavibacteriae	Ignavibacteria	Ignavibacteriales	Ignavibacteriaceae	Ignavibacterium	D_6__Ignavibacterium album
OTU773	Bacteria	Ignavibacteriae	Ignavibacteria	Ignavibacteriales	Ignavibacteriaceae	Ignavibacterium	D_6__Ignavibacterium album
OTU774	Bacteria	Chloroflexi	Thermoflexia	Thermoflexales	Thermoflexaceae	Thermoflexus	D_6__Thermoflexus hugenholtzii
OTU775	Bacteria	Firmicutes	Clostridia	Eubacteriales	Clostridiaceae	Clostridium	D_6__Clostridium aceticum
OTU776	Bacteria	Deinococcus-Thermus	Deinococci	Thermales	Thermaceae	Thermus	D_6__Thermus thermamylovorans
OTU777	Bacteria	Thermodesulfobacteria	Thermodesulfobacteria	Thermodesulfobacteriales	Thermodesulfobacteriaceae	Caldimicrobium	D_6__Caldimicrobium thiodismutans
OTU778	Bacteria	Deinococcus-Thermus	Deinococci	Thermales	Thermaceae	Meiothermus	D_6__Meiothermus sp. CFH 77666
OTU78	Bacteria	Bacteroidetes	Flavobacteriia	Flavobacteriales	Flavobacteriaceae	Psychroflexus	D_6__Psychroflexus sp. S27
OTU780	Bacteria	Proteobacteria	Deltaproteobacteria	Desulfuromonadales	Syntrophotaleaceae	Syntrophotalea	D_6__Syntrophotalea acetylenivorans
OTU781	Bacteria	Deinococcus-Thermus	Deinococci	Thermales	Thermaceae	Thermus	D_6__Thermus scotoductus
OTU782	Bacteria	Verrucomicrobia	Opitutae	Opitutales	Opitutaceae	Nibricoccus	D_6__Nibricoccus aquaticus
OTU783	Bacteria	Bacteroidetes	Bacteroidia	Bacteroidales	Dysgonomonadaceae	Dysgonomonas	D_6__Dysgonomonas sp. BGC7
OTU785	Bacteria	Chloroflexi	Thermoflexia	Thermoflexales	Thermoflexaceae	Thermoflexus	D_6__Thermoflexus hugenholtzii
OTU786	Bacteria	Proteobacteria	Deltaproteobacteria	Myxococcales	Archangiaceae	Archangium	D_6__Archangium violaceum
OTU788	Bacteria	Chloroflexi	Anaerolineae	Anaerolineales	Anaerolineaceae	Anaerolinea	D_6__Anaerolinea thermophila
OTU789	Bacteria	Chloroflexi	Anaerolineae	Anaerolineales	Anaerolineaceae	Anaerolinea	D_6__Anaerolinea thermolimosa
OTU79	Bacteria	Planctomycetes	Planctomycetia	Pirellulales	Thermoguttaceae	Thermogutta	D_6__Thermogutta terrifontis
OTU790	Bacteria	Nitrospirae	Nitrospira	Nitrospirales	Nitrospiraceae	Nitrospira	D_6__Candidatus Nitrospira inopinata
OTU791	Bacteria	Verrucomicrobia	Verrucomicrobiae	Verrucomicrobiales	Verrucomicrobia subdivision 3	Limisphaera	D_6__Limisphaera ngatamarikiensis
OTU792	Bacteria	Bacteroidetes	Flavobacteriia	Flavobacteriales	Flavobacteriaceae	Capnocytophaga	D_6__Capnocytophaga granulosa
OTU793	Bacteria	Proteobacteria	Deltaproteobacteria	Myxococcales	Archangiaceae	Archangium	D_6__Archangium violaceum
OTU794	Bacteria	Proteobacteria	Deltaproteobacteria	Myxococcales	Archangiaceae	Archangium	D_6__Archangium violaceum
OTU795	Bacteria	Verrucomicrobia	Verrucomicrobiae	Verrucomicrobiales	Verrucomicrobiaceae	Brevifollis	D_6__Brevifollis gellanilyticus
OTU796	Bacteria	Proteobacteria	Betaproteobacteria	Rhodocyclales	Rhodocyclaceae	Propionivibrio	D_6__Propionivibrio dicarboxylicus
OTU797	Bacteria	Deinococcus-Thermus	Deinococci	Thermales	Thermaceae	Thermus	D_6__Thermus igniterrae
OTU798	Bacteria	Planctomycetes	Planctomycetia	Pirellulales	Thermoguttaceae	Thermogutta	D_6__Thermogutta terrifontis
OTU799	Bacteria	Nitrospirae	Nitrospira	Nitrospirales	Nitrospiraceae	Nitrospira	D_6__Candidatus Nitrospira inopinata
OTU8	Bacteria	Proteobacteria	Deltaproteobacteria	Myxococcales	Polyangiaceae	Sorangium	D_6__Sorangium cellulosum
OTU80	Bacteria	Verrucomicrobia	Opitutae	Opitutales	Opitutaceae	Nibricoccus	D_6__Nibricoccus aquaticus
OTU800	Bacteria	Acidobacteria	Holophagae	Holophagales	Holophagaceae	Geothrix	D_6__Geothrix fermentans
OTU801	Bacteria	Deinococcus-Thermus	Deinococci	Thermales	Thermaceae	Thermus	D_6__Thermus caldifontis
OTU802	Bacteria	Nitrospirae	Nitrospira	Nitrospirales	Nitrospiraceae	Nitrospira	D_6__Nitrospira defluvii
OTU803	Bacteria	Chloroflexi	Ardenticatenia	Ardenticatenales	Ardenticatenaceae	Candidatus Promineofilum	D_6__Candidatus Promineofilum breve
OTU805	Bacteria	Nitrospirae	Nitrospira	Nitrospirales	Nitrospiraceae	Nitrospira	D_6__Candidatus Nitrospira inopinata
OTU806	Bacteria	Proteobacteria	Deltaproteobacteria	Myxococcales	Archangiaceae	Archangium	D_6__Archangium violaceum
OTU807	Bacteria	Proteobacteria	Gammaproteobacteria	Chromatiales	Chromatiaceae	Halochromatium	D_6__Halochromatium glycolicum
OTU808	Bacteria	Proteobacteria	Deltaproteobacteria	Desulfuromonadales	Syntrophotaleaceae	Syntrophotalea	D_6__Syntrophotalea acetylenivorans
OTU809	Bacteria	Planctomycetes	Candidatus Brocadiia	Candidatus Brocadiales	Candidatus Brocadiaceae	Candidatus Brocadia	D_6__Candidatus Brocadia sinica
OTU81	Bacteria	Bacteroidetes	Cytophagia	Cytophagales	Cyclobacteriaceae	Lunatibacter	D_6__Lunatibacter salilacus
OTU810	Bacteria	Chloroflexi	Anaerolineae	Anaerolineales	Anaerolineaceae	Anaerolinea	D_6__Anaerolinea thermolimosa
OTU811	Bacteria	Acidobacteria	Holophagae	Holophagales	Holophagaceae	Geothrix	D_6__Geothrix fermentans
OTU812	Bacteria	Proteobacteria	Deltaproteobacteria	Desulfuromonadales	Syntrophotaleaceae	Syntrophotalea	D_6__Syntrophotalea acetylenivorans
OTU813	Bacteria	Planctomycetes	Planctomycetia	Pirellulales	Thermoguttaceae	Thermogutta	D_6__Thermogutta terrifontis
OTU814	Bacteria	Chloroflexi	Ardenticatenia	Ardenticatenales	Ardenticatenaceae	Candidatus Promineofilum	D_6__Candidatus Promineofilum breve
OTU815	Bacteria	Chloroflexi	Ardenticatenia	Ardenticatenales	Ardenticatenaceae	Candidatus Promineofilum	D_6__Candidatus Promineofilum breve
OTU816	Bacteria	Chloroflexi	Anaerolineae	Anaerolineales	Anaerolineaceae	Thermanaerothrix	D_6__Thermanaerothrix daxensis
OTU817	Bacteria	Chloroflexi	Ardenticatenia	Ardenticatenales	Ardenticatenaceae	Candidatus Promineofilum	D_6__Candidatus Promineofilum breve
OTU818	Bacteria	Proteobacteria	Betaproteobacteria	Rhodocyclales	Rhodocyclaceae	Propionivibrio	D_6__Propionivibrio dicarboxylicus
OTU819	Bacteria	Planctomycetes	Planctomycetia	Pirellulales	Thermoguttaceae	Thermogutta	D_6__Thermogutta terrifontis
OTU82	Bacteria	Proteobacteria	Deltaproteobacteria	Myxococcales	Polyangiaceae	Sorangium	D_6__Sorangium cellulosum
OTU820	Bacteria	Nitrospirae	Nitrospira	Nitrospirales	Nitrospiraceae	Nitrospira	D_6__Candidatus Nitrospira inopinata
OTU821	Bacteria	Verrucomicrobia	Spartobacteria	Chthoniobacterales	Chthoniobacteraceae	Chthoniobacter	D_6__Chthoniobacter flavus
OTU822	Bacteria	Chloroflexi	Anaerolineae	Anaerolineales	Anaerolineaceae	Anaerolinea	D_6__Anaerolinea thermolimosa
OTU823	Bacteria	Nitrospirae	Nitrospira	Nitrospirales	Nitrospiraceae	Nitrospira	D_6__Candidatus Nitrospira inopinata
OTU824	Bacteria	Verrucomicrobia	Spartobacteria	Chthoniobacterales	Chthoniobacteraceae	Chthoniobacter	D_6__Chthoniobacter flavus
OTU825	Archaea	Euryarchaeota	Methanomicrobia	Methanosarcinales	Candidatus Methanoperedenaceae	Candidatus Methanoperedens	D_6__Candidatus Methanoperedens nitroreducens
OTU826	Bacteria	Chloroflexi	Chloroflexia	Chloroflexales	Oscillochloridaceae	Oscillochloris	D_6__Oscillochloris trichoides
OTU827	Bacteria	Proteobacteria	Betaproteobacteria	Nitrosomonadales	Usitatibacteraceae	Usitatibacter	D_6__Usitatibacter palustris
OTU828	Bacteria	Bacteroidetes	Bacteroidia	Bacteroidales	Lentimicrobiaceae	Lentimicrobium	D_6__Lentimicrobium saccharophilum
OTU829	Bacteria	Spirochaetes	Spirochaetia	Leptospirales	Leptospiraceae	Leptonema	D_6__Leptonema illini
OTU83	Bacteria	Proteobacteria	Deltaproteobacteria	Myxococcales	Polyangiaceae	Sorangium	D_6__Sorangium cellulosum
OTU830	Bacteria	Proteobacteria	Deltaproteobacteria	Desulfuromonadales	Syntrophotaleaceae	Syntrophotalea	D_6__Syntrophotalea acetylenivorans
OTU831	Bacteria	Cyanobacteria	Pseudanabaenales	Leptolyngbyaceae	Leptolyngbya	D_6__Leptolyngbya sp. 7M	Unclassified
OTU832	Bacteria	Acidobacteria	Holophagae	Holophagales	Holophagaceae	Geothrix	D_6__Geothrix fermentans
OTU833	Bacteria	Chloroflexi	Caldilineae	Caldilineales	Caldilineaceae	Caldilinea	D_6__Caldilinea aerophila
OTU835	Bacteria	Acidobacteria	Holophagae	Holophagales	Holophagaceae	Geothrix	D_6__Geothrix fermentans
OTU836	Bacteria	Planctomycetes	Planctomycetia	Pirellulales	Pirellulaceae	Blastopirellula	D_6__Blastopirellula marina
OTU837	Bacteria	Planctomycetes	Candidatus Brocadiia	Candidatus Brocadiales	Candidatus Brocadiaceae	Candidatus Brocadia	D_6__Candidatus Brocadia sinica
OTU838	Bacteria	Firmicutes	Bacilli	Bacillales	Paenibacillaceae	Paenibacillus	D_6__Paenibacillus barengoltzii
OTU839	Bacteria	Chloroflexi	Caldilineae	Caldilineales	Caldilineaceae	Caldilinea	D_6__Caldilinea aerophila
OTU84	Bacteria	Verrucomicrobia	Opitutae	Opitutales	Opitutaceae	Opitutus	D_6__Opitutus terrae
OTU840	Bacteria	Acidobacteria	Holophagae	Holophagales	Holophagaceae	Geothrix	D_6__Geothrix fermentans
OTU842	Bacteria	Chloroflexi	Caldilineae	Caldilineales	Caldilineaceae	Caldilinea	D_6__Caldilinea aerophila
OTU844	Bacteria	Verrucomicrobia	Opitutae	Opitutales	Opitutaceae	Nibricoccus	D_6__Nibricoccus aquaticus
OTU845	Archaea	Euryarchaeota	Archaeoglobi	Archaeoglobales	Archaeoglobaceae	Archaeoglobus	D_6__Archaeoglobus fulgidus
OTU846	Bacteria	Chloroflexi	Ardenticatenia	Ardenticatenales	Ardenticatenaceae	Candidatus Promineofilum	D_6__Candidatus Promineofilum breve
OTU847	Bacteria	Planctomycetes	Candidatus Brocadiia	Candidatus Brocadiales	Candidatus Brocadiaceae	Candidatus Brocadia	D_6__Candidatus Brocadia sapporoensis
OTU848	Bacteria	Verrucomicrobia	Opitutae	Opitutales	Opitutaceae	Opitutus	D_6__Opitutus sp. WL0086
OTU849	Bacteria	Proteobacteria	Deltaproteobacteria	Desulfuromonadales	Syntrophotaleaceae	Syntrophotalea	D_6__Syntrophotalea acetylenivorans
OTU85	Bacteria	Proteobacteria	Deltaproteobacteria	Myxococcales	Anaeromyxobacteraceae	Anaeromyxobacter	D_6__Anaeromyxobacter sp. K
OTU850	Bacteria	Planctomycetes	Planctomycetia	Pirellulales	Lacipirellulaceae	Lacipirellula	D_6__Lacipirellula parvula
OTU852	Bacteria	Chloroflexi	Thermoflexia	Thermoflexales	Thermoflexaceae	Thermoflexus	D_6__Thermoflexus hugenholtzii
OTU853	Bacteria	Planctomycetes	Planctomycetia	Isosphaerales	Isosphaeraceae	Tautonia	D_6__Tautonia marina
OTU854	Bacteria	Bacteroidetes	Cytophagia	Cytophagales	Persicobacteraceae	Persicobacter	D_6__Persicobacter sp. CCB-QB2
OTU855	Bacteria	Proteobacteria	Deltaproteobacteria	Desulfuromonadales	Syntrophotaleaceae	Syntrophotalea	D_6__Syntrophotalea acetylenivorans
OTU857	Bacteria	Proteobacteria	Deltaproteobacteria	Myxococcales	Anaeromyxobacteraceae	Anaeromyxobacter	D_6__Anaeromyxobacter sp. Fw109-5
OTU858	Bacteria	Proteobacteria	Deltaproteobacteria	Myxococcales	Kofleriaceae	Haliangium	D_6__Haliangium sp. UPWRP_2
OTU86	Bacteria	Proteobacteria	Deltaproteobacteria	Myxococcales	Archangiaceae	Archangium	D_6__Archangium violaceum
OTU860	Bacteria	Planctomycetes	Planctomycetia	Isosphaerales	Isosphaeraceae	Tautonia	D_6__Tautonia marina
OTU861	Bacteria	Ignavibacteriae	Ignavibacteria	Ignavibacteriales	Ignavibacteriaceae	Ignavibacterium	D_6__Ignavibacterium album
OTU863	Bacteria	Ignavibacteriae	Ignavibacteria	Ignavibacteriales	Ignavibacteriaceae	Ignavibacterium	D_6__Ignavibacterium album
OTU864	Bacteria	Planctomycetes	Phycisphaerae	Sedimentisphaerales	Sedimentisphaeraceae	Limihaloglobus	D_6__Limihaloglobus sulfuriphilus
OTU865	Bacteria	Proteobacteria	Deltaproteobacteria	Myxococcales	Anaeromyxobacteraceae	Anaeromyxobacter	D_6__Anaeromyxobacter sp. Fw109-5
OTU866	Bacteria	Chloroflexi	Thermoflexia	Thermoflexales	Thermoflexaceae	Thermoflexus	D_6__Thermoflexus hugenholtzii
OTU867	Bacteria	Planctomycetes	Candidatus Brocadiia	Candidatus Brocadiales	Candidatus Brocadiaceae	Candidatus Brocadia	D_6__Candidatus Brocadia sinica
OTU868	Bacteria	Chloroflexi	Thermoflexia	Thermoflexales	Thermoflexaceae	Thermoflexus	D_6__Thermoflexus hugenholtzii
OTU869	Bacteria	Acidobacteria	Holophagae	Holophagales	Holophagaceae	Geothrix	D_6__Geothrix fermentans
OTU87	Bacteria	Verrucomicrobia	Spartobacteria	Chthoniobacterales	Chthoniobacteraceae	Chthoniobacter	D_6__Chthoniobacter flavus
OTU870	Bacteria	Planctomycetes	Planctomycetia	Isosphaerales	Isosphaeraceae	Tautonia	D_6__Tautonia marina
OTU871	Bacteria	Planctomycetes	Planctomycetia	Pirellulales	Lacipirellulaceae	Posidoniimonas	D_6__Posidoniimonas corsicana
OTU872	Bacteria	Chloroflexi	Caldilineae	Caldilineales	Caldilineaceae	Caldilinea	D_6__Caldilinea aerophila
OTU873	Bacteria	Proteobacteria	Deltaproteobacteria	Myxococcales	Polyangiaceae	Sorangium	D_6__Sorangium cellulosum
OTU874	Bacteria	Proteobacteria	Deltaproteobacteria	Myxococcales	Myxococcaceae	Myxococcus	D_6__Myxococcus stipitatus
OTU875	Bacteria	Proteobacteria	Deltaproteobacteria	Myxococcales	Polyangiaceae	Sorangium	D_6__Sorangium cellulosum
OTU876	Bacteria	Planctomycetes	Planctomycetia	Pirellulales	Lacipirellulaceae	Posidoniimonas	D_6__Posidoniimonas corsicana
OTU877	Bacteria	Planctomycetes	Planctomycetia	Pirellulales	Lacipirellulaceae	Lacipirellula	D_6__Lacipirellula parvula
OTU878	Bacteria	Bacteroidetes	Bacteroidia	Bacteroidales	Bacteroidaceae	Bacteroides	D_6__Bacteroides sp. 519
OTU879	Bacteria	Chloroflexi	Thermoflexia	Thermoflexales	Thermoflexaceae	Thermoflexus	D_6__Thermoflexus hugenholtzii
OTU88	Bacteria	Nitrospirae	Nitrospira	Nitrospirales	Nitrospiraceae	Nitrospira	D_6__Candidatus Nitrospira inopinata
OTU880	Bacteria	Proteobacteria	Deltaproteobacteria	Myxococcales	Polyangiaceae	Sorangium	D_6__Sorangium cellulosum
OTU882	Bacteria	Proteobacteria	Betaproteobacteria	Burkholderiales	Comamonadaceae	Ramlibacter	D_6__Ramlibacter monticola
OTU884	Bacteria	Firmicutes	Bacilli	Bacillales	Alicyclobacillaceae	Alicyclobacillus	D_6__Alicyclobacillus pomorum
[truncated: 104 more rows]
